# Supplementary material for: QuIN: A Web Server for Querying and Visualizing Chromatin Interaction Networks
Source: PLoS Comput Biol. 2016 Jun 23;12(6):e1004809. doi: 10.1371/journal.pcbi.1004809 (PMC4919057; doi:10.1371/journal.pcbi.1004809)
Supplement: S1 Table — (CSV) [file pcbi.1004809.s011.csv]

COSMIC ID	NCV Chr	NCV Start	NCV End	Nearest TSS	Nearest TSS Distance	Minumum Edges To Target	Linear Distance To Target	Target Gene	Target Chr	Target Start	Target End	Target: Known OG	Target: Known TSG	Target: Good Prognosis	Target: Poor Prognosis	Target: Davoli OG	Target: Davoli TSG
COSN14324274	chr8	125551305	125551305	TATDN1	24	0	0	TATDN1	chr8	125549329	125553329	0	0	0	0	0	0
COSN14324274	chr8	125551305	125551305	TATDN1	24	0	0	NDUFB9	chr8	125549342	125553342	0	0	0	1	0	0
COSN14250256	chr7	105222850	105222850	EFCAB10	874	0	0	EFCAB10	chr7	105219976	105223976	0	0	0	0	0	0
COSN14213575	chr6	26285740	26285740	HIST1H4H	13	0	0	HIST1H4H	chr6	26283727	26287727	0	0	0	1	0	0
COSN14213508	chr6	26240560	26240560	HIST1H4F	93	0	0	HIST1H4F	chr6	26238653	26242653	0	0	0	0	0	0
COSN14089092	chr4	111119620	111119620	ELOVL6	151	0	0	ELOVL6	chr4	111117771	111121771	0	0	0	1	0	0
COSN14089092	chr4	111119620	111119620	ELOVL6	151	0	0	ELOVL6	chr4	111117820	111121820	0	0	0	1	0	0
COSN14019448	chr3	10327730	10327730	LINC00852	1628	0	0	LINC00852	chr3	10324102	10328102	0	0	0	0	0	0
COSN13917160	chr22	41252584	41252584	ST13	428	0	0	ST13	chr22	41251012	41255012	0	1	0	0	0	0
COSN13917160	chr22	41252584	41252584	ST13	428	0	0	XPNPEP3	chr22	41251084	41255084	0	0	0	0	0	0
COSN13908390	chr22	29138422	29138422	HSCB	380	0	0	CHEK2	chr22	29135822	29139822	0	1	0	0	0	0
COSN13908390	chr22	29138422	29138422	HSCB	380	0	0	HSCB	chr22	29136042	29140042	0	0	0	0	0	0
COSN13905132	chr22	23605944	23605944	FBXW4P1	991	0	0	FBXW4P1	chr22	23602953	23606953	0	0	0	0	0	0
COSN13817463	chr19	48973122	48973122	CYTH2	658	0	0	CYTH2	chr19	48970464	48974464	0	0	0	0	0	0
COSN13738451	chr17	61627967	61627967	DCAF7	172	0	0	DCAF7	chr17	61625795	61629795	0	0	0	1	0	0
COSN13576739	chr14	21945499	21945499	TOX4	165	0	0	RAB2B	chr14	21942832	21946832	1	0	0	0	0	0
COSN13576739	chr14	21945499	21945499	TOX4	165	0	0	RAB2B	chr14	21943132	21947132	1	0	0	0	0	0
COSN13576739	chr14	21945499	21945499	TOX4	165	0	0	TOX4	chr14	21943334	21947334	0	0	1	0	0	0
COSN13472019	chr1	153747704	153747704	SLC27A3	63	0	0	SLC27A3	chr1	153745767	153749767	0	0	0	0	0	0
COSN13398616	chr12	49412549	49412549	PRKAG1	18	0	0	PRKAG1	chr12	49410531	49414531	0	0	0	1	0	0
COSN13398616	chr12	49412549	49412549	PRKAG1	18	0	0	PRKAG1	chr12	49410629	49414629	0	0	0	1	0	0
COSN14372893	chr9	130588768	130588768	ENG	20678	1	38657	MIR3960	chr9	130546111	130550111	0	0	0	0	0	0
COSN14372893	chr9	130588768	130588768	ENG	20678	1	38572	MIR2861	chr9	130546196	130550196	0	0	0	0	0	0
COSN14372893	chr9	130588768	130588768	ENG	20678	1	38464	CDK9	chr9	130546304	130550304	0	0	0	0	0	0
COSN14372893	chr9	130588768	130588768	ENG	20678	1	21632	FPGS	chr9	130563136	130567136	0	0	0	0	0	0
COSN14372893	chr9	130588768	130588768	ENG	20678	1	21309	FPGS	chr9	130563459	130567459	0	0	0	0	0	0
COSN14372893	chr9	130588768	130588768	ENG	20678	1	99002	PIP5KL1	chr9	130687770	130691770	0	0	0	0	0	0
COSN14372893	chr9	130588768	130588768	ENG	20678	1	102308	PIP5KL1	chr9	130691076	130695076	0	0	0	0	0	0
COSN14329842	chr8	144400279	144400279	TOP1MT	16782	1	14782	TOP1MT	chr8	144415061	144419061	0	0	0	0	0	0
COSN14329842	chr8	144400279	144400279	TOP1MT	16782	1	48526	RHPN1-AS1	chr8	144448805	144452805	0	0	0	0	0	0
COSN14329842	chr8	144400279	144400279	TOP1MT	16782	1	48745	RHPN1	chr8	144449024	144453024	0	0	0	0	0	0
COSN14324274	chr8	125551305	125551305	TATDN1	24	1	768424	FAM91A1	chr8	124778881	124782881	0	0	0	1	0	0
COSN14324274	chr8	125551305	125551305	TATDN1	24	1	86258	TRMT12	chr8	125461047	125465047	0	0	0	1	0	0
COSN14324274	chr8	125551305	125551305	TATDN1	24	1	28488	MIR6844	chr8	125518817	125522817	0	0	0	0	0	0
COSN14324274	chr8	125551305	125551305	TATDN1	24	1	187443	MTSS1	chr8	125738748	125742748	0	1	0	0	0	0
COSN14324274	chr8	125551305	125551305	TATDN1	24	1	457414	SQLE	chr8	126008719	126012719	0	0	0	1	0	0
COSN14324274	chr8	125551305	125551305	TATDN1	24	1	550756	KIAA0196	chr8	126102061	126106061	0	0	0	0	0	0
COSN14324274	chr8	125551305	125551305	TATDN1	24	1	550777	NSMCE2	chr8	126102082	126106082	0	0	0	1	0	0
COSN14314844	chr8	101018348	101018348	MIR1273A	17964	1	110106	COX6C	chr8	100904242	100908242	0	0	0	0	0	0
COSN14250256	chr7	105222850	105222850	EFCAB10	874	1	58165	PUS7	chr7	105160685	105164685	0	0	0	0	0	1
COSN14250256	chr7	105222850	105222850	EFCAB10	874	1	48319	RINT1	chr7	105170531	105174531	0	1	0	0	0	0
COSN14213575	chr6	26285740	26285740	HIST1H4H	13	1	812835	HIST1H2BJ	chr6	27098575	27102575	0	0	0	0	0	0
COSN14213575	chr6	26285740	26285740	HIST1H4H	13	1	813076	HIST1H2AG	chr6	27098816	27102816	0	0	0	0	0	0
COSN14213575	chr6	26285740	26285740	HIST1H4H	13	1	826897	HIST1H2BK	chr6	27112637	27116637	0	0	0	1	0	0
COSN14213575	chr6	26285740	26285740	HIST1H4H	13	1	827120	HIST1H2AH	chr6	27112860	27116860	0	0	0	0	0	0
COSN14213575	chr6	26285740	26285740	HIST1H4H	13	1	827664	MIR3143	chr6	27113404	27117404	0	0	0	0	0	0
COSN14213508	chr6	26240560	26240560	HIST1H4F	93	1	872077	HIST1H2BK	chr6	27112637	27116637	0	0	0	1	0	0
COSN14213508	chr6	26240560	26240560	HIST1H4F	93	1	872300	HIST1H2AH	chr6	27112860	27116860	0	0	0	0	0	0
COSN14213508	chr6	26240560	26240560	HIST1H4F	93	1	872844	MIR3143	chr6	27113404	27117404	0	0	0	0	0	0
COSN14109235	chr4	3039033	3039033	HTT	37203	1	71800	NOP14	chr4	2963233	2967233	0	0	0	0	0	0
COSN14109235	chr4	3039033	3039033	HTT	37203	1	71691	GRK4	chr4	2963342	2967342	0	0	0	1	0	0
COSN14019448	chr3	10327730	10327730	LINC00852	1628	1	350207	CRELD1	chr3	9973523	9977523	0	0	1	0	0	0
COSN14019448	chr3	10327730	10327730	LINC00852	1628	1	350206	CRELD1	chr3	9973524	9977524	0	0	1	0	0	0
COSN13917160	chr22	41252584	41252584	ST13	428	1	35181	SLC25A17	chr22	41213403	41217403	0	0	0	0	0	0
COSN13917160	chr22	41252584	41252584	ST13	428	1	523348	TEF	chr22	41775932	41779932	0	0	1	0	0	0
COSN13908390	chr22	29138422	29138422	HSCB	380	1	28239	CCDC117	chr22	29166661	29170661	0	0	0	0	0	0
COSN13908390	chr22	29138422	29138422	HSCB	380	1	28702	CCDC117	chr22	29167124	29171124	0	0	0	0	0	0
COSN13908390	chr22	29138422	29138422	HSCB	380	1	523492	RHBDD3	chr22	29661914	29665914	0	0	0	0	0	0
COSN13908390	chr22	29138422	29138422	HSCB	380	1	523575	EWSR1	chr22	29661997	29665997	1	0	0	0	0	0
COSN13905132	chr22	23605944	23605944	FBXW4P1	991	1	81393	BCR	chr22	23520551	23524551	0	1	0	0	0	0
COSN13867776	chr20	49212915	49212915	MIR645	10593	1	8593	MIR645	chr20	49200322	49204322	0	0	0	0	0	0
COSN13817463	chr19	48973122	48973122	CYTH2	658	1	147790	CCDC114	chr19	48821332	48825332	0	0	0	0	0	0
COSN13817463	chr19	48973122	48973122	CYTH2	658	1	103628	TMEM143	chr19	48865494	48869494	0	0	0	0	0	0
COSN13817463	chr19	48973122	48973122	CYTH2	658	1	103472	SYNGR4	chr19	48865650	48869650	0	0	0	0	0	0
COSN13817463	chr19	48973122	48973122	CYTH2	658	1	12159	KCNJ14	chr19	48956963	48960963	0	0	0	0	0	0
COSN13817463	chr19	48973122	48973122	CYTH2	658	1	41324	LMTK3	chr19	49014446	49018446	0	0	0	0	0	0
COSN13817463	chr19	48973122	48973122	CYTH2	658	1	153086	SPHK2	chr19	49126208	49130208	0	0	0	0	0	0
COSN13745294	chr17	7249388	7249388	KCTD11	5819	1	321020	BCL6B	chr17	6924368	6928368	0	0	0	0	0	0
COSN13745294	chr17	7249388	7249388	KCTD11	5819	1	92393	CTDNEP1	chr17	7152995	7156995	0	0	0	0	0	1
COSN13745294	chr17	7249388	7249388	KCTD11	5819	1	92129	CTDNEP1	chr17	7153259	7157259	0	0	0	0	0	1
COSN13745294	chr17	7249388	7249388	KCTD11	5819	1	92017	ELP5	chr17	7153371	7157371	0	0	0	0	0	0
COSN13745294	chr17	7249388	7249388	KCTD11	5819	1	91869	ELP5	chr17	7153519	7157519	0	0	0	0	0	0
COSN13745294	chr17	7249388	7249388	KCTD11	5819	1	37071	EIF5A	chr17	7208317	7212317	0	0	0	0	0	0
COSN13745294	chr17	7249388	7249388	KCTD11	5819	1	36533	EIF5A	chr17	7208855	7212855	0	0	0	0	0	0
COSN13745294	chr17	7249388	7249388	KCTD11	5819	1	36101	EIF5A	chr17	7209287	7213287	0	0	0	0	0	0
COSN13745294	chr17	7249388	7249388	KCTD11	5819	1	35695	EIF5A	chr17	7209693	7213693	0	0	0	0	0	0
COSN13738451	chr17	61627967	61627967	DCAF7	172	1	107760	CYB561	chr17	61516207	61520207	0	0	0	1	0	0
COSN13738451	chr17	61627967	61627967	DCAF7	172	1	102422	CYB561	chr17	61521545	61525545	0	0	0	1	0	0
COSN13738451	chr17	61627967	61627967	DCAF7	172	1	102245	CYB561	chr17	61521722	61525722	0	0	0	1	0	0
COSN13738451	chr17	61627967	61627967	DCAF7	172	1	25273	KCNH6	chr17	61598694	61602694	0	0	0	0	0	0
COSN13738451	chr17	61627967	61627967	DCAF7	172	1	69833	MAP3K3	chr17	61697800	61701800	0	0	0	0	0	0
COSN13736367	chr17	58423017	58423017	USP32	46569	1	255189	WFDC21P	chr17	58163828	58167828	0	0	0	0	0	0
COSN13734721	chr17	56636802	56636802	C17orf47	15069	1	29394	SEPT4	chr17	56603408	56607408	0	1	0	0	0	0
COSN13734721	chr17	56636802	56636802	C17orf47	15069	1	27974	SEPT4	chr17	56604828	56608828	0	1	0	0	0	0
COSN13640684	chr15	76638333	76638333	ISL2	9269	1	7269	ISL2	chr15	76627064	76631064	0	0	0	1	0	0
COSN13576739	chr14	21945499	21945499	TOX4	165	1	38042	CHD8	chr14	21903457	21907457	0	0	0	0	0	1
COSN13576739	chr14	21945499	21945499	TOX4	165	1	32018	METTL3	chr14	21977517	21981517	0	0	1	0	0	0
COSN13576739	chr14	21945499	21945499	TOX4	165	1	47043	SALL2	chr14	21992542	21996542	0	0	1	0	0	0
COSN13476289	chr1	156195269	156195269	PMF1,PMF1-BGLAP	12491	1	29547	SLC25A44	chr1	156161722	156165722	0	0	0	0	0	0
COSN13476289	chr1	156195269	156195269	PMF1,PMF1-BGLAP	12491	1	10491	PMF1-BGLAP	chr1	156180778	156184778	0	0	0	0	0	0
COSN13476289	chr1	156195269	156195269	PMF1,PMF1-BGLAP	12491	1	10491	PMF1	chr1	156180778	156184778	0	0	0	0	0	0
COSN13476289	chr1	156195269	156195269	PMF1,PMF1-BGLAP	12491	1	55351	SMG5	chr1	156250620	156254620	0	0	0	0	0	0
COSN13476289	chr1	156195269	156195269	PMF1,PMF1-BGLAP	12491	1	55434	TMEM79	chr1	156250703	156254703	0	0	0	0	0	0
COSN13476289	chr1	156195269	156195269	PMF1,PMF1-BGLAP	12491	1	56800	TMEM79	chr1	156252069	156256069	0	0	0	0	0	0
COSN13472019	chr1	153747704	153747704	SLC27A3	63	1	207398	S100A2	chr1	153536306	153540306	0	1	0	0	0	0
COSN13472019	chr1	153747704	153747704	SLC27A3	63	1	139247	CHTOP	chr1	153604457	153608457	0	0	0	0	0	0
COSN13472019	chr1	153747704	153747704	SLC27A3	63	1	139136	S100A13	chr1	153604568	153608568	0	0	0	0	0	0
COSN13472019	chr1	153747704	153747704	SLC27A3	63	1	102200	ILF2	chr1	153641504	153645504	0	0	0	1	0	0
COSN13472019	chr1	153747704	153747704	SLC27A3	63	1	94541	NPR1	chr1	153649163	153653163	0	0	0	0	0	0
COSN13472019	chr1	153747704	153747704	SLC27A3	63	1	145747	GATAD2B	chr1	153893451	153897451	0	0	1	0	0	0
COSN13472019	chr1	153747704	153747704	SLC27A3	63	1	169450	DENND4B	chr1	153917154	153921154	0	0	0	0	0	0
COSN13472019	chr1	153747704	153747704	SLC27A3	63	1	208138	RAB13	chr1	153955842	153959842	1	0	0	0	0	0
COSN13472019	chr1	153747704	153747704	SLC27A3	63	1	209149	RAB13	chr1	153956853	153960853	1	0	0	0	0	0
COSN13472019	chr1	153747704	153747704	SLC27A3	63	1	213534	RPS27	chr1	153961238	153965238	1	0	1	0	0	0
COSN13453450	chr1	109734137	109734137	KIAA1324	4967	1	98735	TMEM167B	chr1	109631402	109635402	0	0	0	0	0	0
COSN13402125	chr12	52738112	52738112	KRT85	20294	1	602542	KRT18	chr12	53340654	53344654	0	0	0	1	0	0
COSN13402125	chr12	52738112	52738112	KRT85	20294	1	602730	KRT18	chr12	53340842	53344842	0	0	0	1	0	0
COSN13402125	chr12	52738112	52738112	KRT85	20294	1	602542	KRT18	chr12	53340654	53344654	0	0	0	1	0	0
COSN13402125	chr12	52738112	52738112	KRT85	20294	1	602730	KRT18	chr12	53340842	53344842	0	0	0	1	0	0
COSN13402125	chr12	52738112	52738112	KRT85	20294	1	603538	KRT8	chr12	53341650	53345650	0	0	0	1	0	0
COSN13398616	chr12	49412549	49412549	PRKAG1	18	1	59297	ARF3	chr12	49349252	49353252	0	0	0	1	0	0
COSN13398616	chr12	49412549	49412549	PRKAG1	18	1	110755	TUBA1B	chr12	49523304	49527304	0	0	0	1	0	0
COSN13322719	chr11	3846163	3846163	RHOG	16050	1	14050	RHOG	chr11	3860213	3864213	0	0	0	0	0	0
COSN13322718	chr11	3846154	3846154	RHOG	16059	1	14059	RHOG	chr11	3860213	3864213	0	0	0	0	0	0
COSN14372893	chr9	130588768	130588768	ENG	20678	2	373057	RPL12	chr9	130211711	130215711	1	0	1	0	0	0
COSN14372893	chr9	130588768	130588768	ENG	20678	2	373004	LRSAM1	chr9	130211764	130215764	0	0	0	1	0	0
COSN14372893	chr9	130588768	130588768	ENG	20678	2	372235	LRSAM1	chr9	130212533	130216533	0	0	0	1	0	0
COSN14372893	chr9	130588768	130588768	ENG	20678	2	255372	FAM129B	chr9	130329396	130333396	0	0	0	1	0	0
COSN14372893	chr9	130588768	130588768	ENG	20678	2	117498	CFAP157	chr9	130467270	130471270	0	0	0	0	0	0
COSN14372893	chr9	130588768	130588768	ENG	20678	2	89140	TOR2A	chr9	130495628	130499628	0	0	0	0	0	0
COSN14372893	chr9	130588768	130588768	ENG	20678	2	69207	SH2D3C	chr9	130515561	130519561	0	0	0	0	0	0
COSN14372893	chr9	130588768	130588768	ENG	20678	2	69185	SH2D3C	chr9	130515583	130519583	0	0	0	0	0	0
COSN14372893	chr9	130588768	130588768	ENG	20678	2	26284	ENG	chr9	130615052	130619052	0	0	0	0	0	0
COSN14372893	chr9	130588768	130588768	ENG	20678	2	41006	MIR4672	chr9	130629774	130633774	0	0	0	0	0	0
COSN14372893	chr9	130588768	130588768	ENG	20678	2	49254	AK1	chr9	130638022	130642022	0	0	0	0	0	0
COSN14372893	chr9	130588768	130588768	ENG	20678	2	68919	ST6GALNAC6	chr9	130657687	130661687	0	0	0	0	0	0
COSN14372893	chr9	130588768	130588768	ENG	20678	2	71159	ST6GALNAC6	chr9	130659927	130663927	0	0	0	0	0	0
COSN14372893	chr9	130588768	130588768	ENG	20678	2	88537	ST6GALNAC4	chr9	130677305	130681305	0	0	0	0	0	0
COSN14329842	chr8	144400279	144400279	TOP1MT	16782	2	24721	ZNF696	chr8	144371558	144375558	0	0	0	1	0	0
COSN14329842	chr8	144400279	144400279	TOP1MT	16782	2	39868	TOP1MT	chr8	144440147	144444147	0	0	0	0	0	0
COSN14329842	chr8	144400279	144400279	TOP1MT	16782	2	277279	EEF1D	chr8	144677558	144681558	0	0	0	0	0	0
COSN14329842	chr8	144400279	144400279	TOP1MT	16782	2	277566	EEF1D	chr8	144677845	144681845	0	0	0	0	0	0
COSN14329842	chr8	144400279	144400279	TOP1MT	16782	2	277794	TIGD5	chr8	144678073	144682073	0	0	0	0	0	0
COSN14329842	chr8	144400279	144400279	TOP1MT	16782	2	289505	PYCRL	chr8	144689784	144693784	0	0	0	0	0	0
COSN14329842	chr8	144400279	144400279	TOP1MT	16782	2	315903	ZNF623	chr8	144716182	144720182	0	0	0	0	0	0
COSN14329842	chr8	144400279	144400279	TOP1MT	16782	2	316052	ZNF623	chr8	144716331	144720331	0	0	0	0	0	0
COSN14329842	chr8	144400279	144400279	TOP1MT	16782	2	413044	MIR4664	chr8	144813323	144817323	0	0	0	0	0	0
COSN14329842	chr8	144400279	144400279	TOP1MT	16782	2	413635	FAM83H	chr8	144813914	144817914	0	0	0	0	0	0
COSN14329842	chr8	144400279	144400279	TOP1MT	16782	2	414030	FAM83H-AS1	chr8	144814309	144818309	0	0	0	0	0	0
COSN14329842	chr8	144400279	144400279	TOP1MT	16782	2	645418	PLEC	chr8	145045697	145049697	0	0	0	0	0	0
COSN14329842	chr8	144400279	144400279	TOP1MT	16782	2	648634	PLEC	chr8	145048913	145052913	0	0	0	0	0	0
COSN14324274	chr8	125551305	125551305	TATDN1	24	2	1262578	ZHX1-C8orf76	chr8	124284727	124288727	0	0	0	0	0	0
COSN14324274	chr8	125551305	125551305	TATDN1	24	2	1262578	ZHX1	chr8	124284727	124288727	0	0	0	0	0	0
COSN14324274	chr8	125551305	125551305	TATDN1	24	2	1261524	ZHX1	chr8	124285781	124289781	0	0	0	0	0	0
COSN14324274	chr8	125551305	125551305	TATDN1	24	2	1120341	WDYHV1	chr8	124426964	124430964	0	0	0	0	0	0
COSN14324274	chr8	125551305	125551305	TATDN1	24	2	62710	RNF139-AS1	chr8	125484595	125488595	0	0	0	0	0	0
COSN14324274	chr8	125551305	125551305	TATDN1	24	2	62501	RNF139-AS1	chr8	125484804	125488804	0	0	0	0	0	0
COSN14324274	chr8	125551305	125551305	TATDN1	24	2	62298	RNF139	chr8	125485007	125489007	0	1	0	0	0	0
COSN14324274	chr8	125551305	125551305	TATDN1	24	2	432233	ZNF572	chr8	125983538	125987538	0	0	0	0	0	0
COSN14324274	chr8	125551305	125551305	TATDN1	24	2	432233	ZNF572	chr8	125983538	125987538	0	0	0	0	0	0
COSN14314844	chr8	101018348	101018348	MIR1273A	17964	2	1061549	STK3	chr8	99952799	99956799	0	1	0	1	0	0
COSN14314844	chr8	101018348	101018348	MIR1273A	17964	2	1059718	OSR2	chr8	99954630	99958630	0	0	0	0	0	0
COSN14314844	chr8	101018348	101018348	MIR1273A	17964	2	15964	MIR1273A	chr8	101034312	101038312	0	0	0	0	0	0
COSN14250256	chr7	105222850	105222850	EFCAB10	874	2	566262	KMT2E-AS1	chr7	104652588	104656588	0	0	0	0	0	0
COSN14250256	chr7	105222850	105222850	EFCAB10	874	2	566214	KMT2E	chr7	104652636	104656636	0	0	0	0	0	0
COSN14250256	chr7	105222850	105222850	EFCAB10	874	2	191473	SRPK2	chr7	105027377	105031377	0	0	0	0	0	0
COSN14213575	chr6	26285740	26285740	HIST1H4H	13	2	159608	HIST1H2BC	chr6	26122132	26126132	0	0	0	1	0	0
COSN14213575	chr6	26285740	26285740	HIST1H4H	13	2	159368	HIST1H2AC	chr6	26122372	26126372	0	0	0	0	0	0
COSN14213575	chr6	26285740	26285740	HIST1H4H	13	2	99717	HIST1H2BE	chr6	26182023	26186023	0	0	0	1	0	0
COSN14213575	chr6	26285740	26285740	HIST1H4H	13	2	94436	HIST1H4D	chr6	26187304	26191304	0	0	0	0	0	0
COSN14213575	chr6	26285740	26285740	HIST1H4H	13	2	84219	HIST1H2AD	chr6	26197521	26201521	0	0	0	1	0	0
COSN14213575	chr6	26285740	26285740	HIST1H4H	13	2	84219	HIST1H3D	chr6	26197521	26201521	0	0	0	0	0	0
COSN14213575	chr6	26285740	26285740	HIST1H4H	13	2	84219	HIST1H2AD	chr6	26197521	26201521	0	0	0	1	0	0
COSN14213575	chr6	26285740	26285740	HIST1H4H	13	2	84219	HIST1H3D	chr6	26197521	26201521	0	0	0	0	0	0
COSN14213575	chr6	26285740	26285740	HIST1H4H	13	2	83954	HIST1H2BF	chr6	26197786	26201786	0	0	0	1	1	0
COSN14213575	chr6	26285740	26285740	HIST1H4H	13	2	78868	HIST1H4E	chr6	26202872	26206872	0	0	0	1	0	0
COSN14213575	chr6	26285740	26285740	HIST1H4H	13	2	48524	HIST1H1D	chr6	26233216	26237216	0	0	0	0	0	0
COSN14213575	chr6	26285740	26285740	HIST1H4H	13	2	43087	HIST1H4F	chr6	26238653	26242653	0	0	0	0	0	0
COSN14213575	chr6	26285740	26285740	HIST1H4H	13	2	32905	HIST1H3F	chr6	26248835	26252835	0	0	0	0	0	0
COSN14213575	chr6	26285740	26285740	HIST1H4H	13	2	31862	HIST1H2BH	chr6	26249878	26253878	0	0	0	1	0	0
COSN14213575	chr6	26285740	26285740	HIST1H4H	13	2	12128	HIST1H3G	chr6	26269612	26273612	0	0	0	1	0	0
COSN14213575	chr6	26285740	26285740	HIST1H4H	13	2	10537	HIST1H2BI	chr6	26271203	26275203	0	0	0	1	0	0
COSN14213575	chr6	26285740	26285740	HIST1H4H	13	2	250831	HMGN4	chr6	26536571	26540571	0	0	0	0	0	0
COSN14213575	chr6	26285740	26285740	HIST1H4H	13	2	309430	ABT1	chr6	26595170	26599170	0	0	0	1	0	0
COSN14213575	chr6	26285740	26285740	HIST1H4H	13	2	700345	LOC100270746	chr6	26986085	26990085	0	0	0	0	0	0
COSN14213575	chr6	26285740	26285740	HIST1H4H	13	2	1518377	HIST1H2AK	chr6	27804117	27808117	0	0	0	0	0	0
COSN14213575	chr6	26285740	26285740	HIST1H4H	13	2	1518699	HIST1H2BN	chr6	27804439	27808439	0	0	0	0	0	0
COSN14213575	chr6	26285740	26285740	HIST1H4H	13	2	1518377	HIST1H2AK	chr6	27804117	27808117	0	0	0	0	0	0
COSN14213575	chr6	26285740	26285740	HIST1H4H	13	2	1518699	HIST1H2BN	chr6	27804439	27808439	0	0	0	0	0	0
COSN14213508	chr6	26240560	26240560	HIST1H4F	93	2	49256	HIST1H4D	chr6	26187304	26191304	0	0	0	0	0	0
COSN14213508	chr6	26240560	26240560	HIST1H4F	93	2	39039	HIST1H2AD	chr6	26197521	26201521	0	0	0	1	0	0
COSN14213508	chr6	26240560	26240560	HIST1H4F	93	2	39039	HIST1H3D	chr6	26197521	26201521	0	0	0	0	0	0
COSN14213508	chr6	26240560	26240560	HIST1H4F	93	2	39039	HIST1H2AD	chr6	26197521	26201521	0	0	0	1	0	0
COSN14213508	chr6	26240560	26240560	HIST1H4F	93	2	39039	HIST1H3D	chr6	26197521	26201521	0	0	0	0	0	0
COSN14213508	chr6	26240560	26240560	HIST1H4F	93	2	38774	HIST1H2BF	chr6	26197786	26201786	0	0	0	1	1	0
COSN14213508	chr6	26240560	26240560	HIST1H4F	93	2	33688	HIST1H4E	chr6	26202872	26206872	0	0	0	1	0	0
COSN14213508	chr6	26240560	26240560	HIST1H4F	93	2	3344	HIST1H1D	chr6	26233216	26237216	0	0	0	0	0	0
COSN14213508	chr6	26240560	26240560	HIST1H4F	93	2	43167	HIST1H4H	chr6	26283727	26287727	0	0	0	1	0	0
COSN14213508	chr6	26240560	26240560	HIST1H4F	93	2	296011	HMGN4	chr6	26536571	26540571	0	0	0	0	0	0
COSN14213508	chr6	26240560	26240560	HIST1H4F	93	2	354610	ABT1	chr6	26595170	26599170	0	0	0	1	0	0
COSN14213508	chr6	26240560	26240560	HIST1H4F	93	2	745525	LOC100270746	chr6	26986085	26990085	0	0	0	0	0	0
COSN14213508	chr6	26240560	26240560	HIST1H4F	93	2	1563557	HIST1H2AK	chr6	27804117	27808117	0	0	0	0	0	0
COSN14213508	chr6	26240560	26240560	HIST1H4F	93	2	1563879	HIST1H2BN	chr6	27804439	27808439	0	0	0	0	0	0
COSN14109235	chr4	3039033	3039033	HTT	37203	2	191450	ADD1	chr4	2843583	2847583	0	0	0	0	0	0
COSN14109235	chr4	3039033	3039033	HTT	37203	2	191157	ADD1	chr4	2843876	2847876	0	0	0	0	0	0
COSN14109235	chr4	3039033	3039033	HTT	37203	2	101069	MFSD10	chr4	2933964	2937964	0	0	0	1	0	0
COSN14109235	chr4	3039033	3039033	HTT	37203	2	100447	MFSD10	chr4	2934586	2938586	0	0	0	1	0	0
COSN14109235	chr4	3039033	3039033	HTT	37203	2	99761	NOP14-AS1	chr4	2935272	2939272	0	0	0	0	0	0
COSN14019448	chr3	10327730	10327730	LINC00852	1628	2	887423	THUMPD3-AS1	chr3	9436307	9440307	0	0	0	0	0	0
COSN14019448	chr3	10327730	10327730	LINC00852	1628	2	886552	THUMPD3-AS1	chr3	9437178	9441178	0	0	0	0	0	0
COSN14019448	chr3	10327730	10327730	LINC00852	1628	2	886347	SETD5	chr3	9437383	9441383	0	0	0	0	0	0
COSN14019448	chr3	10327730	10327730	LINC00852	1628	2	552297	BRPF1	chr3	9771433	9775433	0	0	0	0	0	0
COSN14019448	chr3	10327730	10327730	LINC00852	1628	2	491552	ARPC4	chr3	9832178	9836178	0	0	0	1	0	0
COSN14019448	chr3	10327730	10327730	LINC00852	1628	2	491499	ARPC4-TTLL3	chr3	9832231	9836231	0	0	0	0	0	0
COSN14019448	chr3	10327730	10327730	LINC00852	1628	2	491499	ARPC4	chr3	9832231	9836231	0	0	0	1	0	0
COSN14019448	chr3	10327730	10327730	LINC00852	1628	2	491035	TADA3	chr3	9832695	9836695	0	0	0	0	0	0
COSN14019448	chr3	10327730	10327730	LINC00852	1628	2	490930	ARPC4	chr3	9832800	9836800	0	0	0	1	0	0
COSN14019448	chr3	10327730	10327730	LINC00852	1628	2	393460	JAGN1	chr3	9930270	9934270	0	0	0	0	0	0
COSN14019448	chr3	10327730	10327730	LINC00852	1628	2	272951	LOC401052	chr3	10050779	10054779	0	0	0	0	0	0
COSN14019448	chr3	10327730	10327730	LINC00852	1628	2	142412	VHL	chr3	10181318	10185318	0	1	0	0	0	1
COSN13917160	chr22	41252584	41252584	ST13	428	2	427437	RANGAP1	chr22	41680021	41684021	1	0	0	1	0	0
COSN13917160	chr22	41252584	41252584	ST13	428	2	427671	RANGAP1	chr22	41680255	41684255	1	0	0	1	0	0
COSN13917160	chr22	41252584	41252584	ST13	428	2	508752	TEF	chr22	41761336	41765336	0	0	1	0	0	0
COSN13908390	chr22	29138422	29138422	HSCB	380	2	56138	XBP1	chr22	29194560	29198560	0	0	0	0	0	0
COSN13908390	chr22	29138422	29138422	HSCB	380	2	562562	GAS2L1	chr22	29700984	29704984	0	0	0	0	0	0
COSN13908390	chr22	29138422	29138422	HSCB	380	2	588825	SNORD125	chr22	29727247	29731247	0	0	0	0	0	0
COSN13908390	chr22	29138422	29138422	HSCB	380	2	588834	MIR3653	chr22	29727256	29731256	0	0	0	0	0	0
COSN13905132	chr22	23605944	23605944	FBXW4P1	991	2	81393	BCR	chr22	23520551	23524551	0	1	0	0	0	0
COSN13867776	chr20	49212915	49212915	MIR645	10593	2	478419	UBE2V1	chr20	48730496	48734496	1	0	0	0	0	0
COSN13867776	chr20	49212915	49212915	MIR645	10593	2	84058	PTPN1	chr20	49124857	49128857	0	0	0	0	0	0
COSN13867776	chr20	49212915	49212915	MIR645	10593	2	196515	BCAS4	chr20	49409430	49413430	0	0	0	1	0	0
COSN13817463	chr19	48973122	48973122	CYTH2	658	2	197767	ZNF114	chr19	48771355	48775355	0	0	0	0	0	0
COSN13817463	chr19	48973122	48973122	CYTH2	658	2	194116	ZNF114	chr19	48775006	48779006	0	0	0	0	0	0
COSN13817463	chr19	48973122	48973122	CYTH2	658	2	22093	GRWD1	chr19	48947029	48951029	0	0	0	0	0	0
COSN13817463	chr19	48973122	48973122	CYTH2	658	2	12159	KCNJ14	chr19	48956963	48960963	0	0	0	0	0	0
COSN13817463	chr19	48973122	48973122	CYTH2	658	2	147425	SPHK2	chr19	49120547	49124547	0	0	0	0	0	0
COSN13817463	chr19	48973122	48973122	CYTH2	658	2	147553	RPL18	chr19	49120675	49124675	1	0	0	0	0	1
COSN13817463	chr19	48973122	48973122	CYTH2	658	2	147667	SPHK2	chr19	49120789	49124789	0	0	0	0	0	0
COSN13797419	chr19	33698583	33698583	LRP3	12985	2	10985	LRP3	chr19	33683598	33687598	0	0	0	0	0	0
COSN13797419	chr19	33698583	33698583	LRP3	12985	2	92887	CEBPA	chr19	33791470	33795470	0	1	0	0	0	1
COSN13797419	chr19	33698583	33698583	LRP3	12985	2	93179	CEBPA-AS1	chr19	33791762	33795762	0	0	0	0	0	0
COSN13745294	chr17	7249388	7249388	KCTD11	5819	2	307995	SLC16A13	chr17	6937393	6941393	0	0	0	0	0	0
COSN13745294	chr17	7249388	7249388	KCTD11	5819	2	300146	SLC16A11	chr17	6945242	6949242	0	0	0	0	0	0
COSN13745294	chr17	7249388	7249388	KCTD11	5819	2	124239	ACADVL	chr17	7121149	7125149	0	0	1	0	0	0
COSN13745294	chr17	7249388	7249388	KCTD11	5819	2	124019	DLG4	chr17	7121369	7125369	0	0	1	0	0	0
COSN13745294	chr17	7249388	7249388	KCTD11	5819	2	109525	DVL2	chr17	7135863	7139863	0	0	1	0	0	0
COSN13745294	chr17	7249388	7249388	KCTD11	5819	2	81124	CLDN7	chr17	7164264	7168264	0	0	0	1	0	0
COSN13745294	chr17	7249388	7249388	KCTD11	5819	2	80876	CLDN7	chr17	7164512	7168512	0	0	0	1	0	0
COSN13745294	chr17	7249388	7249388	KCTD11	5819	2	62335	SLC2A4	chr17	7183053	7187053	0	0	0	0	0	0
COSN13745294	chr17	7249388	7249388	KCTD11	5819	2	62335	SLC2A4	chr17	7183053	7187053	0	0	0	0	0	0
COSN13745294	chr17	7249388	7249388	KCTD11	5819	2	49512	YBX2	chr17	7195876	7199876	0	0	0	1	0	0
COSN13745294	chr17	7249388	7249388	KCTD11	5819	2	14750	NEURL4	chr17	7230638	7234638	0	0	0	0	0	0
COSN13745294	chr17	7249388	7249388	KCTD11	5819	2	3819	KCTD11	chr17	7253207	7257207	0	1	0	0	0	0
COSN13745294	chr17	7249388	7249388	KCTD11	5819	2	87373	TMEM102	chr17	7336761	7340761	0	0	0	0	0	0
COSN13745294	chr17	7249388	7249388	KCTD11	5819	2	90203	FGF11	chr17	7339591	7343591	0	0	0	0	0	0
COSN13745294	chr17	7249388	7249388	KCTD11	5819	2	90957	FGF11	chr17	7340345	7344345	0	0	0	0	0	0
COSN13745294	chr17	7249388	7249388	KCTD11	5819	2	133332	SLC35G6	chr17	7382720	7386720	0	0	0	0	0	0
COSN13745294	chr17	7249388	7249388	KCTD11	5819	2	136180	ZBTB4	chr17	7385568	7389568	0	0	1	0	0	0
COSN13745294	chr17	7249388	7249388	KCTD11	5819	2	136309	POLR2A	chr17	7385697	7389697	1	0	0	0	0	0
COSN13745294	chr17	7249388	7249388	KCTD11	5819	2	213920	SENP3	chr17	7463308	7467308	0	0	1	0	0	0
COSN13745294	chr17	7249388	7249388	KCTD11	5819	2	213920	SENP3-EIF4A1	chr17	7463308	7467308	0	0	0	0	0	0
COSN13745294	chr17	7249388	7249388	KCTD11	5819	2	224635	EIF4A1	chr17	7474023	7478023	1	0	0	0	0	0
COSN13745294	chr17	7249388	7249388	KCTD11	5819	2	226642	SNORA48	chr17	7476030	7480030	0	0	0	0	0	0
COSN13738451	chr17	61627967	61627967	DCAF7	172	2	71546	ACE	chr17	61552421	61556421	0	0	0	0	0	0
COSN13738451	chr17	61627967	61627967	DCAF7	172	2	48263	TACO1	chr17	61676230	61680230	0	0	0	1	0	0
COSN13738451	chr17	61627967	61627967	DCAF7	172	2	189363	STRADA	chr17	61817330	61821330	0	0	0	0	0	0
COSN13738451	chr17	61627967	61627967	DCAF7	172	2	221121	CCDC47	chr17	61849088	61853088	0	0	0	1	0	0
COSN13738451	chr17	61627967	61627967	DCAF7	172	2	221581	DDX42	chr17	61849548	61853548	1	0	0	0	0	0
COSN13738451	chr17	61627967	61627967	DCAF7	172	2	274802	PSMC5	chr17	61902769	61906769	0	0	0	0	0	0
COSN13738451	chr17	61627967	61627967	DCAF7	172	2	275064	FTSJ3	chr17	61903031	61907031	0	0	0	1	0	0
COSN13738451	chr17	61627967	61627967	DCAF7	172	2	275076	PSMC5	chr17	61903043	61907043	0	0	0	0	0	0
COSN13738451	chr17	61627967	61627967	DCAF7	172	2	593362	SNHG25	chr17	62221329	62225329	0	0	0	0	0	0
COSN13738451	chr17	61627967	61627967	DCAF7	172	2	593470	SNORD104	chr17	62221437	62225437	0	0	0	0	0	0
COSN13738451	chr17	61627967	61627967	DCAF7	172	2	593731	SNORA76C	chr17	62221698	62225698	0	0	0	0	0	0
COSN13736367	chr17	58423017	58423017	USP32	46569	2	193716	CA4	chr17	58225301	58229301	0	0	0	0	0	0
COSN13736367	chr17	58423017	58423017	USP32	46569	2	44569	USP32	chr17	58467586	58471586	0	0	0	1	0	0
COSN13736367	chr17	58423017	58423017	USP32	46569	2	178584	APPBP2	chr17	58601601	58605601	0	0	0	0	0	1
COSN13734721	chr17	56636802	56636802	C17orf47	15069	2	25357	SEPT4	chr17	56607445	56611445	0	1	0	0	0	0
COSN13576739	chr14	21945499	21945499	TOX4	165	2	91074	SUPT16H	chr14	21850425	21854425	0	0	0	0	0	0
COSN13476289	chr1	156195269	156195269	PMF1,PMF1-BGLAP	12491	2	289036	KIAA0907	chr1	155902233	155906233	0	0	0	0	0	1
COSN13476289	chr1	156195269	156195269	PMF1,PMF1-BGLAP	12491	2	169653	UBQLN4	chr1	156021616	156025616	0	0	0	0	0	0
COSN13476289	chr1	156195269	156195269	PMF1,PMF1-BGLAP	12491	2	168753	LAMTOR2	chr1	156022516	156026516	0	0	0	0	0	0
COSN13476289	chr1	156195269	156195269	PMF1,PMF1-BGLAP	12491	2	141480	MEX3A	chr1	156049789	156053789	0	0	0	1	0	0
COSN13476289	chr1	156195269	156195269	PMF1,PMF1-BGLAP	12491	2	140933	LMNA	chr1	156050336	156054336	0	0	0	0	0	0
COSN13476289	chr1	156195269	156195269	PMF1,PMF1-BGLAP	12491	2	108809	LMNA	chr1	156082460	156086460	0	0	0	0	0	0
COSN13476289	chr1	156195269	156195269	PMF1,PMF1-BGLAP	12491	2	69948	SEMA4A	chr1	156121321	156125321	0	0	0	0	0	0
COSN13476289	chr1	156195269	156195269	PMF1,PMF1-BGLAP	12491	2	69901	SEMA4A	chr1	156121368	156125368	0	0	0	0	0	0
COSN13476289	chr1	156195269	156195269	PMF1,PMF1-BGLAP	12491	2	109835	TSACC	chr1	156305104	156309104	0	0	0	0	0	0
COSN13476289	chr1	156195269	156195269	PMF1,PMF1-BGLAP	12491	2	110937	CCT3	chr1	156306206	156310206	0	0	0	1	0	0
COSN13476289	chr1	156195269	156195269	PMF1,PMF1-BGLAP	12491	2	110961	TSACC	chr1	156306230	156310230	0	0	0	0	0	0
COSN13476289	chr1	156195269	156195269	PMF1,PMF1-BGLAP	12491	2	111113	TSACC	chr1	156306382	156310382	0	0	0	0	0	0
COSN13476289	chr1	156195269	156195269	PMF1,PMF1-BGLAP	12491	2	111423	TSACC	chr1	156306692	156310692	0	0	0	0	0	0
COSN13472019	chr1	153747704	153747704	SLC27A3	63	2	236987	S100A6	chr1	153506717	153510717	0	0	0	0	0	0
COSN13472019	chr1	153747704	153747704	SLC27A3	63	2	156896	S100A14	chr1	153586808	153590808	0	0	0	0	0	0
COSN13472019	chr1	153747704	153747704	SLC27A3	63	2	114575	SNAPIN	chr1	153629129	153633129	0	0	0	0	0	0
COSN13472019	chr1	153747704	153747704	SLC27A3	63	2	45138	INTS3	chr1	153698566	153702566	0	0	0	0	0	0
COSN13472019	chr1	153747704	153747704	SLC27A3	63	2	190504	SLC39A1	chr1	153938208	153942208	0	1	0	0	0	0
COSN13472019	chr1	153747704	153747704	SLC27A3	63	2	190610	CREB3L4	chr1	153938314	153942314	0	0	0	0	0	0
COSN13472019	chr1	153747704	153747704	SLC27A3	63	2	190956	SLC39A1	chr1	153938660	153942660	0	1	0	0	0	0
COSN13472019	chr1	153747704	153747704	SLC27A3	63	2	190970	CREB3L4	chr1	153938674	153942674	0	0	0	0	0	0
COSN13472019	chr1	153747704	153747704	SLC27A3	63	2	200747	JTB	chr1	153948451	153952451	0	0	0	0	0	0
COSN13472019	chr1	153747704	153747704	SLC27A3	63	2	400993	TPM3	chr1	154148697	154152697	0	0	0	1	0	0
COSN13472019	chr1	153747704	153747704	SLC27A3	63	2	400993	TPM3	chr1	154148697	154152697	0	0	0	1	0	0
COSN13472019	chr1	153747704	153747704	SLC27A3	63	2	406021	TPM3	chr1	154153725	154157725	0	0	0	1	0	0
COSN13472019	chr1	153747704	153747704	SLC27A3	63	2	414839	TPM3	chr1	154162543	154166543	0	0	0	1	0	0
COSN13472019	chr1	153747704	153747704	SLC27A3	63	2	414907	TPM3	chr1	154162611	154166611	0	0	0	1	0	0
COSN13472019	chr1	153747704	153747704	SLC27A3	63	2	442943	UBAP2L	chr1	154190647	154194647	0	0	0	0	0	0
COSN13472019	chr1	153747704	153747704	SLC27A3	63	2	443569	C1orf43	chr1	154191273	154195273	0	0	0	1	0	0
COSN13472019	chr1	153747704	153747704	SLC27A3	63	2	443620	UBAP2L	chr1	154191324	154195324	0	0	0	0	0	0
COSN13472019	chr1	153747704	153747704	SLC27A3	63	2	495334	HAX1	chr1	154243038	154247038	0	0	0	1	0	0
COSN13453450	chr1	109734137	109734137	KIAA1324	4967	2	226016	CLCC1	chr1	109504121	109508121	0	0	0	0	0	0
COSN13453450	chr1	109734137	109734137	KIAA1324	4967	2	147287	WDR47	chr1	109582850	109586850	0	0	0	0	0	1
COSN13453450	chr1	109734137	109734137	KIAA1324	4967	2	56503	CELSR2	chr1	109790640	109794640	0	0	1	0	0	0
COSN13453450	chr1	109734137	109734137	KIAA1324	4967	2	232933	PSMA5	chr1	109967070	109971070	0	0	0	0	0	0
COSN13453450	chr1	109734137	109734137	KIAA1324	4967	2	232944	PSMA5	chr1	109967081	109971081	0	0	0	0	0	0
COSN13453450	chr1	109734137	109734137	KIAA1324	4967	2	232971	PSMA5	chr1	109967108	109971108	0	0	0	0	0	0
COSN13402125	chr12	52738112	52738112	KRT85	20294	2	150328	KRT80	chr12	52583784	52587784	0	0	0	1	0	0
COSN13402125	chr12	52738112	52738112	KRT85	20294	2	109159	KRT7	chr12	52624953	52628953	0	0	0	0	0	0
COSN13402125	chr12	52738112	52738112	KRT85	20294	2	174131	KRT5	chr12	52912243	52916243	0	0	0	0	0	0
COSN13402125	chr12	52738112	52738112	KRT85	20294	2	659929	EIF4B	chr12	53398041	53402041	1	0	1	0	0	0
COSN13402125	chr12	52738112	52738112	KRT85	20294	2	700697	TNS2	chr12	53438809	53442809	0	0	0	0	0	0
COSN13402125	chr12	52738112	52738112	KRT85	20294	2	702620	TNS2	chr12	53440732	53444732	0	0	0	0	0	0
COSN13402125	chr12	52738112	52738112	KRT85	20294	2	703722	TNS2	chr12	53441834	53445834	0	0	0	0	0	0
COSN13402125	chr12	52738112	52738112	KRT85	20294	2	708110	LOC283335	chr12	53446222	53450222	0	0	0	0	0	0
COSN13402125	chr12	52738112	52738112	KRT85	20294	2	874085	RARG	chr12	53612197	53616197	0	1	0	0	0	0
COSN13402125	chr12	52738112	52738112	KRT85	20294	2	885928	RARG	chr12	53624040	53628040	0	1	0	0	0	0
COSN13398616	chr12	49412549	49412549	PRKAG1	18	2	198296	CACNB3	chr12	49210253	49214253	0	0	0	1	0	0
COSN13398616	chr12	49412549	49412549	PRKAG1	18	2	164592	DDX23	chr12	49243957	49247957	1	0	0	1	0	0
COSN13398616	chr12	49412549	49412549	PRKAG1	18	2	150896	RND1	chr12	49257653	49261653	0	0	0	0	0	0
COSN13398616	chr12	49412549	49412549	PRKAG1	18	2	91885	FKBP11	chr12	49316664	49320664	0	0	0	0	0	0
COSN13398616	chr12	49412549	49412549	PRKAG1	18	2	91219	FKBP11	chr12	49317330	49321330	0	0	0	0	0	0
COSN13398616	chr12	49412549	49412549	PRKAG1	18	2	74053	DHH	chr12	49486602	49490602	0	0	0	0	0	0
COSN13398616	chr12	49412549	49412549	PRKAG1	18	2	90134	LMBR1L	chr12	49502683	49506683	0	0	0	0	0	0
COSN13398616	chr12	49412549	49412549	PRKAG1	18	2	168558	TUBA1A	chr12	49581107	49585107	0	0	0	0	0	0
COSN13398616	chr12	49412549	49412549	PRKAG1	18	2	244232	TUBA1C	chr12	49656781	49660781	0	0	0	1	0	0
COSN13398616	chr12	49412549	49412549	PRKAG1	18	2	274359	PRPH	chr12	49686908	49690908	0	0	0	0	0	0
COSN13322719	chr11	3846163	3846163	RHOG	16050	2	14924	PGAP2	chr11	3827239	3831239	0	0	1	0	0	0
COSN13322719	chr11	3846163	3846163	RHOG	16050	2	14398	PGAP2	chr11	3827765	3831765	0	0	1	0	0	0
COSN13322719	chr11	3846163	3846163	RHOG	16050	2	28769	STIM1	chr11	3874932	3878932	0	1	0	0	0	0
COSN13322719	chr11	3846163	3846163	RHOG	16050	2	29128	MIR4687	chr11	3875291	3879291	0	0	0	0	0	0
COSN13322719	chr11	3846163	3846163	RHOG	16050	2	267760	RRM1	chr11	4113923	4117923	0	1	0	1	0	0
COSN13322718	chr11	3846154	3846154	RHOG	16059	2	14915	PGAP2	chr11	3827239	3831239	0	0	1	0	0	0
COSN13322718	chr11	3846154	3846154	RHOG	16059	2	14389	PGAP2	chr11	3827765	3831765	0	0	1	0	0	0
COSN13322718	chr11	3846154	3846154	RHOG	16059	2	28778	STIM1	chr11	3874932	3878932	0	1	0	0	0	0
COSN13322718	chr11	3846154	3846154	RHOG	16059	2	29137	MIR4687	chr11	3875291	3879291	0	0	0	0	0	0
COSN13322718	chr11	3846154	3846154	RHOG	16059	2	267769	RRM1	chr11	4113923	4117923	0	1	0	1	0	0
COSN14372893	chr9	130588768	130588768	ENG	20678	3	909716	RALGPS1	chr9	129675052	129679052	0	0	0	0	0	0
COSN14372893	chr9	130588768	130588768	ENG	20678	3	212283	STXBP1	chr9	130372485	130376485	0	0	1	0	1	0
COSN14372893	chr9	130588768	130588768	ENG	20678	3	133694	MIR3911	chr9	130451074	130455074	0	0	0	0	0	0
COSN14372893	chr9	130588768	130588768	ENG	20678	3	53120	SH2D3C	chr9	130531648	130535648	0	0	0	0	0	0
COSN14372893	chr9	130588768	130588768	ENG	20678	3	18678	ENG	chr9	130607446	130611446	0	0	0	0	0	0
COSN14372893	chr9	130588768	130588768	ENG	20678	3	76859	ST6GALNAC6	chr9	130665627	130669627	0	0	0	0	0	0
COSN14372893	chr9	130588768	130588768	ENG	20678	3	109995	DPM2	chr9	130698763	130702763	0	0	0	0	0	0
COSN14372893	chr9	130588768	130588768	ENG	20678	3	152044	FAM102A	chr9	130740812	130744812	0	0	0	0	0	0
COSN14329842	chr8	144400279	144400279	TOP1MT	16782	3	298472	LOC100133669	chr8	144097807	144101807	0	0	0	0	0	0
COSN14329842	chr8	144400279	144400279	TOP1MT	16782	3	298378	LY6E	chr8	144097901	144101901	0	0	0	1	0	0
COSN14329842	chr8	144400279	144400279	TOP1MT	16782	3	156524	LY6H	chr8	144239755	144243755	0	0	0	0	0	0
COSN14329842	chr8	144400279	144400279	TOP1MT	16782	3	156226	LY6H	chr8	144240053	144244053	0	0	0	0	0	0
COSN14329842	chr8	144400279	144400279	TOP1MT	16782	3	69289	ZFP41	chr8	144326990	144330990	0	0	0	0	0	0
COSN14329842	chr8	144400279	144400279	TOP1MT	16782	3	69182	ZFP41	chr8	144327097	144331097	0	0	0	0	0	0
COSN14329842	chr8	144400279	144400279	TOP1MT	16782	3	34409	MINCR	chr8	144361870	144365870	0	0	0	0	0	0
COSN14329842	chr8	144400279	144400279	TOP1MT	16782	3	110323	MAFA	chr8	144510602	144514602	0	0	0	0	0	0
COSN14329842	chr8	144400279	144400279	TOP1MT	16782	3	221341	ZC3H3	chr8	144621620	144625620	0	0	0	0	0	0
COSN14329842	chr8	144400279	144400279	TOP1MT	16782	3	233277	GSDMD	chr8	144633556	144637556	0	1	0	0	0	0
COSN14329842	chr8	144400279	144400279	TOP1MT	16782	3	297453	TSTA3	chr8	144697732	144701732	0	0	0	0	0	0
COSN14329842	chr8	144400279	144400279	TOP1MT	16782	3	329674	ZNF623	chr8	144729953	144733953	0	0	0	0	0	0
COSN14329842	chr8	144400279	144400279	TOP1MT	16782	3	364342	ZNF707	chr8	144764621	144768621	0	0	0	0	0	0
COSN14329842	chr8	144400279	144400279	TOP1MT	16782	3	377005	BREA2	chr8	144777284	144781284	0	0	0	0	0	0
COSN14329842	chr8	144400279	144400279	TOP1MT	16782	3	388000	CCDC166	chr8	144788279	144792279	0	0	0	0	0	0
COSN14329842	chr8	144400279	144400279	TOP1MT	16782	3	396227	MAPK15	chr8	144796506	144800506	0	0	0	0	0	0
COSN14329842	chr8	144400279	144400279	TOP1MT	16782	3	492933	MIR937	chr8	144893212	144897212	0	0	0	0	0	0
COSN14329842	chr8	144400279	144400279	TOP1MT	16782	3	492933	MIR937	chr8	144893212	144897212	0	0	0	0	0	0
COSN14329842	chr8	144400279	144400279	TOP1MT	16782	3	495270	SCRIB	chr8	144895549	144899549	0	1	0	0	0	0
COSN14329842	chr8	144400279	144400279	TOP1MT	16782	3	509000	PUF60	chr8	144909279	144913279	1	0	0	1	0	0
COSN14329842	chr8	144400279	144400279	TOP1MT	16782	3	509277	PUF60	chr8	144909556	144913556	1	0	0	1	0	0
COSN14329842	chr8	144400279	144400279	TOP1MT	16782	3	520867	NRBP2	chr8	144921146	144925146	0	0	0	0	0	0
COSN14329842	chr8	144400279	144400279	TOP1MT	16782	3	550353	EPPK1	chr8	144950632	144954632	0	0	0	0	0	0
COSN14329842	chr8	144400279	144400279	TOP1MT	16782	3	550353	EPPK1	chr8	144950632	144954632	0	0	0	0	0	0
COSN14329842	chr8	144400279	144400279	TOP1MT	16782	3	611479	PLEC	chr8	145011758	145015758	0	0	0	0	0	0
COSN14329842	chr8	144400279	144400279	TOP1MT	16782	3	614413	PLEC	chr8	145014692	145018692	0	0	0	0	0	0
COSN14329842	chr8	144400279	144400279	TOP1MT	16782	3	615847	PLEC	chr8	145016126	145020126	0	0	0	0	0	0
COSN14329842	chr8	144400279	144400279	TOP1MT	16782	3	616626	PLEC	chr8	145016905	145020905	0	0	0	0	0	0
COSN14329842	chr8	144400279	144400279	TOP1MT	16782	3	617168	MIR661	chr8	145017447	145021447	0	0	0	0	0	0
COSN14329842	chr8	144400279	144400279	TOP1MT	16782	3	622765	PLEC	chr8	145023044	145027044	0	0	0	0	0	0
COSN14329842	chr8	144400279	144400279	TOP1MT	16782	3	625809	PLEC	chr8	145026088	145030088	0	0	0	0	0	0
COSN14329842	chr8	144400279	144400279	TOP1MT	16782	3	661946	GRINA	chr8	145062225	145066225	1	0	0	1	0	0
COSN14329842	chr8	144400279	144400279	TOP1MT	16782	3	1251667	VPS28	chr8	145651946	145655946	0	0	0	0	0	0
COSN14324274	chr8	125551305	125551305	TATDN1	24	3	1494642	DERL1	chr8	124052663	124056663	0	0	0	1	0	0
COSN14324274	chr8	125551305	125551305	TATDN1	24	3	1464386	TBC1D31	chr8	124082919	124086919	0	0	0	0	0	0
COSN14324274	chr8	125551305	125551305	TATDN1	24	3	1295667	C8orf76	chr8	124251638	124255638	0	0	0	0	0	0
COSN14324274	chr8	125551305	125551305	TATDN1	24	3	1261524	ZHX1	chr8	124285781	124289781	0	0	0	0	0	0
COSN14324274	chr8	125551305	125551305	TATDN1	24	3	1140600	ATAD2	chr8	124406705	124410705	0	0	0	1	0	1
COSN14324274	chr8	125551305	125551305	TATDN1	24	3	995812	FBXO32	chr8	124551493	124555493	0	1	0	0	0	0
COSN14314844	chr8	101018348	101018348	MIR1273A	17964	3	1178449	STK3	chr8	99835899	99839899	0	1	0	1	0	0
COSN14314844	chr8	101018348	101018348	MIR1273A	17964	3	1178439	STK3	chr8	99835909	99839909	0	1	0	1	0	0
COSN14314844	chr8	101018348	101018348	MIR1273A	17964	3	15964	MIR1273A	chr8	101034312	101038312	0	0	0	0	0	0
COSN14250256	chr7	105222850	105222850	EFCAB10	874	3	292181	ATXN7L1	chr7	105515031	105519031	0	0	0	0	0	0
COSN14213575	chr6	26285740	26285740	HIST1H4H	13	3	227041	HIST1H1C	chr6	26054699	26058699	0	0	0	1	0	0
COSN14213575	chr6	26285740	26285740	HIST1H4H	13	3	127182	HIST1H1E	chr6	26154558	26158558	0	0	0	1	0	0
COSN14213575	chr6	26285740	26285740	HIST1H4H	13	3	125392	HIST1H2BD	chr6	26156348	26160348	0	0	0	1	0	0
COSN14213575	chr6	26285740	26285740	HIST1H4H	13	3	234193	HCG11	chr6	26519933	26523933	0	0	0	0	0	0
COSN14213575	chr6	26285740	26285740	HIST1H4H	13	3	372240	ZNF322	chr6	26657980	26661980	0	0	0	0	0	0
COSN14213575	chr6	26285740	26285740	HIST1H4H	13	3	1573223	HIST1H2AM	chr6	27858963	27862963	0	0	0	0	0	0
COSN14213575	chr6	26285740	26285740	HIST1H4H	13	3	1573462	HIST1H2BO	chr6	27859202	27863202	0	0	0	1	0	0
COSN14213575	chr6	26285740	26285740	HIST1H4H	13	3	1760741	ZNF165	chr6	28046481	28050481	0	0	0	0	0	0
COSN14213575	chr6	26285740	26285740	HIST1H4H	13	3	1804646	ZSCAN16	chr6	28090386	28094386	0	0	0	0	0	0
COSN14213575	chr6	26285740	26285740	HIST1H4H	13	3	1817354	ZSCAN16-AS1	chr6	28103094	28107094	0	0	0	0	0	0
COSN14213575	chr6	26285740	26285740	HIST1H4H	13	3	1898967	TOB2P1	chr6	28184707	28188707	0	0	0	0	0	0
COSN14213508	chr6	26240560	26240560	HIST1H4F	93	3	181861	HIST1H1C	chr6	26054699	26058699	0	0	0	1	0	0
COSN14213508	chr6	26240560	26240560	HIST1H4F	93	3	82002	HIST1H1E	chr6	26154558	26158558	0	0	0	1	0	0
COSN14213508	chr6	26240560	26240560	HIST1H4F	93	3	80212	HIST1H2BD	chr6	26156348	26160348	0	0	0	1	0	0
COSN14213508	chr6	26240560	26240560	HIST1H4F	93	3	279373	HCG11	chr6	26519933	26523933	0	0	0	0	0	0
COSN14213508	chr6	26240560	26240560	HIST1H4F	93	3	417420	ZNF322	chr6	26657980	26661980	0	0	0	0	0	0
COSN14213508	chr6	26240560	26240560	HIST1H4F	93	3	858015	HIST1H2BJ	chr6	27098575	27102575	0	0	0	0	0	0
COSN14213508	chr6	26240560	26240560	HIST1H4F	93	3	858256	HIST1H2AG	chr6	27098816	27102816	0	0	0	0	0	0
COSN14213508	chr6	26240560	26240560	HIST1H4F	93	3	1618403	HIST1H2AM	chr6	27858963	27862963	0	0	0	0	0	0
COSN14213508	chr6	26240560	26240560	HIST1H4F	93	3	1618642	HIST1H2BO	chr6	27859202	27863202	0	0	0	1	0	0
COSN14213508	chr6	26240560	26240560	HIST1H4F	93	3	1805921	ZNF165	chr6	28046481	28050481	0	0	0	0	0	0
COSN14213508	chr6	26240560	26240560	HIST1H4F	93	3	1849826	ZSCAN16	chr6	28090386	28094386	0	0	0	0	0	0
COSN14213508	chr6	26240560	26240560	HIST1H4F	93	3	1862534	ZSCAN16-AS1	chr6	28103094	28107094	0	0	0	0	0	0
COSN14213508	chr6	26240560	26240560	HIST1H4F	93	3	1944147	TOB2P1	chr6	28184707	28188707	0	0	0	0	0	0
COSN14109235	chr4	3039033	3039033	HTT	37203	3	279281	TNIP2	chr4	2755752	2759752	0	0	0	0	0	0
COSN14109235	chr4	3039033	3039033	HTT	37203	3	278930	TNIP2	chr4	2756103	2760103	0	0	0	0	0	0
COSN14109235	chr4	3039033	3039033	HTT	37203	3	223088	SH3BP2	chr4	2811945	2815945	0	0	1	0	0	0
COSN14109235	chr4	3039033	3039033	HTT	37203	3	217122	SH3BP2	chr4	2817911	2821911	0	0	1	0	0	0
COSN14109235	chr4	3039033	3039033	HTT	37203	3	216493	SH3BP2	chr4	2818540	2822540	0	0	1	0	0	0
COSN14078617	chr3	64507821	64507821	ADAMTS9-AS1	39200	3	496673	PSMD6	chr3	64007148	64011148	0	0	0	0	0	0
COSN14078617	chr3	64507821	64507821	ADAMTS9-AS1	39200	3	496539	PSMD6	chr3	64007282	64011282	0	0	0	0	0	0
COSN14078617	chr3	64507821	64507821	ADAMTS9-AS1	39200	3	496135	PSMD6	chr3	64007686	64011686	0	0	0	0	0	0
COSN14019448	chr3	10327730	10327730	LINC00852	1628	3	1320571	RAD18	chr3	9003159	9007159	0	0	0	0	0	0
COSN14019448	chr3	10327730	10327730	LINC00852	1628	3	921014	THUMPD3	chr3	9402716	9406716	0	0	0	0	0	1
COSN14019448	chr3	10327730	10327730	LINC00852	1628	3	534103	OGG1	chr3	9789627	9793627	0	0	0	0	0	0
COSN14019448	chr3	10327730	10327730	LINC00852	1628	3	514062	CAMK1	chr3	9809668	9813668	0	0	0	0	0	0
COSN14019448	chr3	10327730	10327730	LINC00852	1628	3	474087	TTLL3	chr3	9849643	9853643	0	0	0	0	0	0
COSN14019448	chr3	10327730	10327730	LINC00852	1628	3	440028	RPUSD3	chr3	9883702	9887702	0	0	0	1	0	0
COSN14019448	chr3	10327730	10327730	LINC00852	1628	3	405234	CIDEC	chr3	9918496	9922496	0	0	1	0	0	0
COSN14019448	chr3	10327730	10327730	LINC00852	1628	3	404990	CIDEC	chr3	9918740	9922740	0	0	1	0	0	0
COSN14019448	chr3	10327730	10327730	LINC00852	1628	3	403792	CIDEC	chr3	9919938	9923938	0	0	1	0	0	0
COSN14019448	chr3	10327730	10327730	LINC00852	1628	3	366973	IL17RC	chr3	9956757	9960757	0	0	0	0	0	0
COSN14019448	chr3	10327730	10327730	LINC00852	1628	3	366949	IL17RC	chr3	9956781	9960781	0	0	0	0	0	0
COSN14019448	chr3	10327730	10327730	LINC00852	1628	3	336643	PRRT3-AS1	chr3	9987087	9991087	0	0	0	0	0	0
COSN14019448	chr3	10327730	10327730	LINC00852	1628	3	331652	PRRT3	chr3	9992078	9996078	0	0	0	0	0	0
COSN14019448	chr3	10327730	10327730	LINC00852	1628	3	297208	EMC3	chr3	10026522	10030522	0	0	0	0	0	0
COSN14019448	chr3	10327730	10327730	LINC00852	1628	3	297154	EMC3-AS1	chr3	10026576	10030576	0	0	0	0	0	0
COSN14019448	chr3	10327730	10327730	LINC00852	1628	3	272951	LOC401052	chr3	10050779	10054779	0	0	0	0	0	0
COSN14019448	chr3	10327730	10327730	LINC00852	1628	3	257910	CIDECP	chr3	10065820	10069820	0	0	0	0	0	0
COSN14019448	chr3	10327730	10327730	LINC00852	1628	3	257618	FANCD2	chr3	10066112	10070112	0	1	0	1	0	0
COSN14019448	chr3	10327730	10327730	LINC00852	1628	3	168398	BRK1	chr3	10155332	10159332	0	0	0	0	0	0
COSN14019448	chr3	10327730	10327730	LINC00852	1628	3	35554	TATDN2	chr3	10288176	10292176	0	0	0	0	0	0
COSN14019448	chr3	10327730	10327730	LINC00852	1628	3	32995	SEC13	chr3	10360725	10364725	1	0	0	0	0	0
COSN14019448	chr3	10327730	10327730	LINC00852	1628	3	33142	SEC13	chr3	10360872	10364872	1	0	0	0	0	0
COSN13917160	chr22	41252584	41252584	ST13	428	3	233932	MIR1281	chr22	41486516	41490516	0	0	0	0	0	0
COSN13917160	chr22	41252584	41252584	ST13	428	3	234029	EP300	chr22	41486613	41490613	0	1	0	0	0	1
COSN13917160	chr22	41252584	41252584	ST13	428	3	442922	ZC3H7B	chr22	41695506	41699506	0	0	0	1	0	0
COSN13908390	chr22	29138422	29138422	HSCB	380	3	139332	ZNRF3	chr22	29277754	29281754	0	0	0	0	0	1
COSN13908390	chr22	29138422	29138422	HSCB	380	3	328643	KREMEN1	chr22	29467065	29471065	0	0	0	0	0	0
COSN13905132	chr22	23605944	23605944	FBXW4P1	991	3	116432	RAB36	chr22	23485512	23489512	1	0	0	0	0	0
COSN13867776	chr20	49212915	49212915	MIR645	10593	3	403796	CEBPB	chr20	48805119	48809119	1	0	0	1	0	0
COSN13867776	chr20	49212915	49212915	MIR645	10593	3	402309	CEBPB-AS1	chr20	48806606	48810606	0	0	0	0	0	0
COSN13867776	chr20	49212915	49212915	MIR645	10593	3	133165	PARD6B	chr20	49346080	49350080	0	0	0	0	0	0
COSN13817463	chr19	48973122	48973122	CYTH2	658	3	297262	LIG1	chr19	48671860	48675860	1	0	0	1	0	0
COSN13817463	chr19	48973122	48973122	CYTH2	658	3	297174	C19orf68	chr19	48671948	48675948	0	0	0	0	0	0
COSN13817463	chr19	48973122	48973122	CYTH2	658	3	76312	KDELR1	chr19	48892810	48896810	0	0	0	0	0	0
COSN13817463	chr19	48973122	48973122	CYTH2	658	3	41324	LMTK3	chr19	49014446	49018446	0	0	0	0	0	0
COSN13817463	chr19	48973122	48973122	CYTH2	658	3	103870	SULT2B1	chr19	49076992	49080992	0	0	0	0	0	0
COSN13817463	chr19	48973122	48973122	CYTH2	658	3	134877	SPACA4	chr19	49107999	49111999	0	0	0	0	0	0
COSN13817463	chr19	48973122	48973122	CYTH2	658	3	141572	FAM83E	chr19	49114694	49118694	0	0	0	0	0	0
COSN13817463	chr19	48973122	48973122	CYTH2	658	3	165685	DBP	chr19	49138807	49142807	0	0	0	0	0	0
COSN13817463	chr19	48973122	48973122	CYTH2	658	3	165685	DBP	chr19	49138807	49142807	0	0	0	0	0	0
COSN13817463	chr19	48973122	48973122	CYTH2	658	3	166173	SEC1P	chr19	49139295	49143295	0	0	0	0	0	0
COSN13817463	chr19	48973122	48973122	CYTH2	658	3	174329	CA11	chr19	49147451	49151451	0	0	0	0	0	0
COSN13817463	chr19	48973122	48973122	CYTH2	658	3	400526	PPP1R15A	chr19	49373648	49377648	0	0	0	0	0	0
COSN13745294	chr17	7249388	7249388	KCTD11	5819	3	331735	ALOX12-AS1	chr17	6913653	6917653	0	0	0	0	0	0
COSN13745294	chr17	7249388	7249388	KCTD11	5819	3	331653	RNASEK-C17orf49	chr17	6913735	6917735	0	0	0	0	0	0
COSN13745294	chr17	7249388	7249388	KCTD11	5819	3	331653	RNASEK	chr17	6913735	6917735	0	0	0	0	0	0
COSN13745294	chr17	7249388	7249388	KCTD11	5819	3	300146	SLC16A11	chr17	6945242	6949242	0	0	0	0	0	0
COSN13745294	chr17	7249388	7249388	KCTD11	5819	3	126945	ACADVL	chr17	7118443	7122443	0	0	1	0	0	0
COSN13745294	chr17	7249388	7249388	KCTD11	5819	3	105139	PHF23	chr17	7140249	7144249	0	0	0	0	0	0
COSN13745294	chr17	7249388	7249388	KCTD11	5819	3	104563	PHF23	chr17	7140825	7144825	0	0	0	0	0	0
COSN13745294	chr17	7249388	7249388	KCTD11	5819	3	101635	GABARAP	chr17	7143753	7147753	0	1	1	0	0	0
COSN13745294	chr17	7249388	7249388	KCTD11	5819	3	81124	CLDN7	chr17	7164264	7168264	0	0	0	1	0	0
COSN13745294	chr17	7249388	7249388	KCTD11	5819	3	80876	CLDN7	chr17	7164512	7168512	0	0	0	1	0	0
COSN13745294	chr17	7249388	7249388	KCTD11	5819	3	28730	GPS2	chr17	7216658	7220658	0	0	0	0	0	1
COSN13745294	chr17	7249388	7249388	KCTD11	5819	3	7108	TMEM95	chr17	7256496	7260496	0	0	0	0	0	0
COSN13745294	chr17	7249388	7249388	KCTD11	5819	3	32904	TNK1	chr17	7282292	7286292	0	0	0	0	0	0
COSN13745294	chr17	7249388	7249388	KCTD11	5819	3	46774	PLSCR3	chr17	7296162	7300162	0	0	1	0	0	0
COSN13745294	chr17	7249388	7249388	KCTD11	5819	3	56062	TMEM256	chr17	7305450	7309450	0	0	0	0	0	0
COSN13745294	chr17	7249388	7249388	KCTD11	5819	3	56062	TMEM256-PLSCR3	chr17	7305450	7309450	0	0	0	0	0	0
COSN13745294	chr17	7249388	7249388	KCTD11	5819	3	131556	ZBTB4	chr17	7380944	7384944	0	0	1	0	0	0
COSN13745294	chr17	7249388	7249388	KCTD11	5819	3	133332	SLC35G6	chr17	7382720	7386720	0	0	0	0	0	0
COSN13745294	chr17	7249388	7249388	KCTD11	5819	3	235576	MPDU1	chr17	7484964	7488964	0	0	0	0	0	0
COSN13745294	chr17	7249388	7249388	KCTD11	5819	3	265993	SHBG	chr17	7515381	7519381	0	0	0	0	0	0
COSN13745294	chr17	7249388	7249388	KCTD11	5819	3	266827	FXR2	chr17	7516215	7520215	1	0	0	0	0	0
COSN13745294	chr17	7249388	7249388	KCTD11	5819	3	338000	WRAP53	chr17	7587388	7591388	0	0	0	0	0	0
COSN13745294	chr17	7249388	7249388	KCTD11	5819	3	339369	WRAP53	chr17	7588757	7592757	0	0	0	0	0	0
COSN13745294	chr17	7249388	7249388	KCTD11	5819	3	339480	TP53	chr17	7588868	7592868	0	1	0	0	0	1
COSN13745294	chr17	7249388	7249388	KCTD11	5819	3	340278	WRAP53	chr17	7589666	7593666	0	0	0	0	0	0
COSN13738451	chr17	61627967	61627967	DCAF7	172	3	1069582	TLK2	chr17	60554385	60558385	0	0	0	1	0	0
COSN13738451	chr17	61627967	61627967	DCAF7	172	3	1067494	TLK2	chr17	60556473	60560473	0	0	0	1	0	0
COSN13738451	chr17	61627967	61627967	DCAF7	172	3	921206	MRC2	chr17	60702761	60706761	0	0	0	0	0	0
COSN13738451	chr17	61627967	61627967	DCAF7	172	3	741953	MARCH10	chr17	60882014	60886014	0	0	0	0	0	0
COSN13738451	chr17	61627967	61627967	DCAF7	172	3	740225	MARCH10	chr17	60883742	60887742	0	0	0	0	0	0
COSN13738451	chr17	61627967	61627967	DCAF7	172	3	63790	ACE	chr17	61560177	61564177	0	0	0	0	0	0
COSN13738451	chr17	61627967	61627967	DCAF7	172	3	147552	LIMD2	chr17	61775519	61779519	0	0	0	0	0	0
COSN13738451	chr17	61627967	61627967	DCAF7	172	3	147730	LOC729683	chr17	61775697	61779697	0	0	0	0	0	0
COSN13738451	chr17	61627967	61627967	DCAF7	172	3	147730	LOC729683	chr17	61775697	61779697	0	0	0	0	0	0
COSN13738451	chr17	61627967	61627967	DCAF7	172	3	290384	SMARCD2	chr17	61918351	61922351	0	0	0	0	0	0
COSN13738451	chr17	61627967	61627967	DCAF7	172	3	304408	TCAM1P	chr17	61932375	61936375	0	0	0	0	0	0
COSN13738451	chr17	61627967	61627967	DCAF7	172	3	379737	CD79B	chr17	62007704	62011704	0	0	0	0	0	0
COSN13738451	chr17	61627967	61627967	DCAF7	172	3	445743	PRR29	chr17	62073710	62077710	0	0	0	0	0	0
COSN13738451	chr17	61627967	61627967	DCAF7	172	3	447292	PRR29-AS1	chr17	62075259	62079259	0	0	0	0	0	0
COSN13738451	chr17	61627967	61627967	DCAF7	172	3	454316	ICAM2	chr17	62082283	62086283	0	0	0	0	0	0
COSN13738451	chr17	61627967	61627967	DCAF7	172	3	454316	ICAM2	chr17	62082283	62086283	0	0	0	0	0	0
COSN13738451	chr17	61627967	61627967	DCAF7	172	3	863217	POLG2	chr17	62491184	62495184	0	0	0	0	0	0
COSN13738451	chr17	61627967	61627967	DCAF7	172	3	872517	DDX5	chr17	62500484	62504484	0	0	0	0	0	0
COSN13738451	chr17	61627967	61627967	DCAF7	172	3	872886	CEP95	chr17	62500853	62504853	0	0	0	0	0	0
COSN13738451	chr17	61627967	61627967	DCAF7	172	3	1146909	MIR6080	chr17	62774876	62778876	0	0	0	0	0	0
COSN13738451	chr17	61627967	61627967	DCAF7	172	3	1147655	LOC146880	chr17	62775622	62779622	0	0	0	0	0	0
COSN13738451	chr17	61627967	61627967	DCAF7	172	3	1148150	LOC146880	chr17	62776117	62780117	0	0	0	0	0	0
COSN13738451	chr17	61627967	61627967	DCAF7	172	3	1421925	GNA13	chr17	63049892	63053892	0	0	0	1	0	0
COSN13738451	chr17	61627967	61627967	DCAF7	172	3	1422953	GNA13	chr17	63050920	63054920	0	0	0	1	0	0
COSN13736367	chr17	58423017	58423017	USP32	46569	3	502391	MIR21	chr17	57916626	57920626	0	0	0	0	0	0
COSN13736367	chr17	58423017	58423017	USP32	46569	3	450711	TUBD1	chr17	57968306	57972306	0	0	0	0	0	0
COSN13736367	chr17	58423017	58423017	USP32	46569	3	450611	RPS6KB1	chr17	57968406	57972406	1	0	0	0	0	0
COSN13736367	chr17	58423017	58423017	USP32	46569	3	378900	RNFT1	chr17	58040117	58044117	0	0	0	0	0	0
COSN13736367	chr17	58423017	58423017	USP32	46569	3	378561	LOC101927755	chr17	58040456	58044456	0	0	0	0	0	0
COSN13736367	chr17	58423017	58423017	USP32	46569	3	264725	HEATR6	chr17	58154292	58158292	0	0	0	0	0	0
COSN13736367	chr17	58423017	58423017	USP32	46569	3	112011	SCARNA20	chr17	58307006	58311006	0	0	0	0	0	0
COSN13736367	chr17	58423017	58423017	USP32	46569	3	74847	C17orf64	chr17	58497864	58501864	0	0	0	1	0	0
COSN13736367	chr17	58423017	58423017	USP32	46569	3	74847	C17orf64	chr17	58497864	58501864	0	0	0	1	0	0
COSN13736367	chr17	58423017	58423017	USP32	46569	3	252526	PPM1D	chr17	58675543	58679543	1	0	0	0	0	1
COSN13736367	chr17	58423017	58423017	USP32	46569	3	330154	BCAS3	chr17	58753171	58757171	0	0	0	0	0	0
COSN13736367	chr17	58423017	58423017	USP32	46569	3	1051950	TBX2-AS1	chr17	59474967	59478967	0	0	0	0	0	0
COSN13736367	chr17	58423017	58423017	USP32	46569	3	1052239	TBX2	chr17	59475256	59479256	0	0	1	0	0	0
COSN13734721	chr17	56636802	56636802	C17orf47	15069	3	602118	CUEDC1	chr17	56030684	56034684	0	0	0	0	0	0
COSN13734721	chr17	56636802	56636802	C17orf47	15069	3	231992	BZRAP1-AS1	chr17	56400810	56404810	0	0	0	0	0	0
COSN13734721	chr17	56636802	56636802	C17orf47	15069	3	228650	BZRAP1	chr17	56404152	56408152	0	0	1	0	0	0
COSN13734721	chr17	56636802	56636802	C17orf47	15069	3	205203	SUPT4H1	chr17	56427599	56431599	0	0	0	0	0	0
COSN13734721	chr17	56636802	56636802	C17orf47	15069	3	16623	SEPT4	chr17	56616179	56620179	0	1	0	0	0	0
COSN13734721	chr17	56636802	56636802	C17orf47	15069	3	194427	PPM1E	chr17	56831229	56835229	0	0	0	1	0	0
COSN13734721	chr17	56636802	56636802	C17orf47	15069	3	545464	TRIM37	chr17	57182266	57186266	0	0	0	1	0	0
COSN13734721	chr17	56636802	56636802	C17orf47	15069	3	593998	SKA2	chr17	57230800	57234800	0	0	0	1	0	0
COSN13734721	chr17	56636802	56636802	C17orf47	15069	3	594057	PRR11	chr17	57230859	57234859	0	0	0	1	0	0
COSN13734721	chr17	56636802	56636802	C17orf47	15069	3	648568	SMG8	chr17	57285370	57289370	0	0	0	0	0	0
COSN13734721	chr17	56636802	56636802	C17orf47	15069	3	659025	GDPD1	chr17	57295827	57299827	0	0	0	0	0	0
COSN13734721	chr17	56636802	56636802	C17orf47	15069	3	770250	YPEL2	chr17	57407052	57411052	0	0	0	0	0	0
COSN13734721	chr17	56636802	56636802	C17orf47	15069	3	1004083	DHX40	chr17	57640885	57644885	0	0	0	0	0	0
COSN13734721	chr17	56636802	56636802	C17orf47	15069	3	1058247	CLTC	chr17	57695049	57699049	0	0	0	1	0	0
COSN13694575	chr16	84806131	84806131	CRISPLD2	47455	3	122015	KLHL36	chr16	84680116	84684116	0	0	0	0	0	0
COSN13694575	chr16	84806131	84806131	CRISPLD2	47455	3	70577	USP10	chr16	84731554	84735554	0	0	0	1	0	0
COSN13694575	chr16	84806131	84806131	CRISPLD2	47455	3	237010	ZDHHC7	chr16	85043141	85047141	0	0	0	0	0	0
COSN13476289	chr1	156195269	156195269	PMF1,PMF1-BGLAP	12491	3	312563	RIT1	chr1	155878706	155882706	0	0	0	0	1	0
COSN13476289	chr1	156195269	156195269	PMF1,PMF1-BGLAP	12491	3	312076	RIT1	chr1	155879193	155883193	0	0	0	0	1	0
COSN13476289	chr1	156195269	156195269	PMF1,PMF1-BGLAP	12491	3	281790	RXFP4	chr1	155909479	155913479	0	0	0	0	0	0
COSN13476289	chr1	156195269	156195269	PMF1,PMF1-BGLAP	12491	3	245303	ARHGEF2	chr1	155945966	155949966	0	0	0	0	0	0
COSN13476289	chr1	156195269	156195269	PMF1,PMF1-BGLAP	12491	3	244933	ARHGEF2	chr1	155946336	155950336	0	0	0	0	0	0
COSN13476289	chr1	156195269	156195269	PMF1,PMF1-BGLAP	12491	3	202511	SSR2	chr1	155988758	155992758	0	0	0	0	0	0
COSN13476289	chr1	156195269	156195269	PMF1,PMF1-BGLAP	12491	3	162304	RAB25	chr1	156028965	156032965	1	0	0	0	0	0
COSN13476289	chr1	156195269	156195269	PMF1,PMF1-BGLAP	12491	3	97362	LMNA	chr1	156093907	156097907	0	0	0	0	0	0
COSN13476289	chr1	156195269	156195269	PMF1,PMF1-BGLAP	12491	3	14483	BGLAP	chr1	156209752	156213752	0	0	0	0	0	0
COSN13476289	chr1	156195269	156195269	PMF1,PMF1-BGLAP	12491	3	20639	PAQR6	chr1	156215908	156219908	0	0	0	0	0	0
COSN13476289	chr1	156195269	156195269	PMF1,PMF1-BGLAP	12491	3	141710	RHBG	chr1	156336979	156340979	0	0	0	0	0	0
COSN13476289	chr1	156195269	156195269	PMF1,PMF1-BGLAP	12491	3	263122	MEF2D	chr1	156458391	156462391	0	0	1	0	0	0
COSN13476289	chr1	156195269	156195269	PMF1,PMF1-BGLAP	12491	3	345127	IQGAP3	chr1	156540396	156544396	0	0	0	1	0	0
COSN13476289	chr1	156195269	156195269	PMF1,PMF1-BGLAP	12491	3	364288	APOA1BP	chr1	156559557	156563557	0	0	0	0	0	0
COSN13472019	chr1	153747704	153747704	SLC27A3	63	3	163873	S100A16	chr1	153579831	153583831	0	0	0	0	0	0
COSN13472019	chr1	153747704	153747704	SLC27A3	63	3	160060	S100A16	chr1	153583644	153587644	0	0	0	0	0	0
COSN13472019	chr1	153747704	153747704	SLC27A3	63	3	146180	S100A13	chr1	153597524	153601524	0	0	0	0	0	0
COSN13472019	chr1	153747704	153747704	SLC27A3	63	3	145960	S100A13	chr1	153597744	153601744	0	0	0	0	0	0
COSN13472019	chr1	153747704	153747704	SLC27A3	63	3	145587	S100A13	chr1	153598117	153602117	0	0	0	0	0	0
COSN13472019	chr1	153747704	153747704	SLC27A3	63	3	144989	S100A13	chr1	153598715	153602715	0	0	0	0	0	0
COSN13472019	chr1	153747704	153747704	SLC27A3	63	3	144832	S100A1	chr1	153598872	153602872	0	0	0	0	0	0
COSN13472019	chr1	153747704	153747704	SLC27A3	63	3	83435	MIR8083	chr1	153660269	153664269	0	0	0	0	0	0
COSN13472019	chr1	153747704	153747704	SLC27A3	63	3	181428	CRTC2	chr1	153929132	153933132	0	0	0	0	0	0
COSN13472019	chr1	153747704	153747704	SLC27A3	63	3	185192	MIR6737	chr1	153932896	153936896	0	0	0	0	0	0
COSN13472019	chr1	153747704	153747704	SLC27A3	63	3	186140	SLC39A1	chr1	153933844	153937844	0	1	0	0	0	0
COSN13472019	chr1	153747704	153747704	SLC27A3	63	3	186264	SLC39A1	chr1	153933968	153937968	0	1	0	0	0	0
COSN13472019	chr1	153747704	153747704	SLC27A3	63	3	186413	SLC39A1	chr1	153934117	153938117	0	1	0	0	0	0
COSN13472019	chr1	153747704	153747704	SLC27A3	63	3	548331	ATP8B2	chr1	154296035	154300035	0	0	0	0	0	0
COSN13472019	chr1	153747704	153747704	SLC27A3	63	3	627964	IL6R	chr1	154375668	154379668	0	1	1	0	0	0
COSN13472019	chr1	153747704	153747704	SLC27A3	63	3	781416	UBE2Q1	chr1	154529120	154533120	0	0	0	1	0	0
COSN13472019	chr1	153747704	153747704	SLC27A3	63	3	829072	ADAR	chr1	154576776	154580776	0	0	0	0	0	0
COSN13472019	chr1	153747704	153747704	SLC27A3	63	3	831020	ADAR	chr1	154578724	154582724	0	0	0	0	0	0
COSN13472019	chr1	153747704	153747704	SLC27A3	63	3	1350644	EFNA1	chr1	155098348	155102348	0	0	0	0	0	0
COSN13472019	chr1	153747704	153747704	SLC27A3	63	3	1358115	SLC50A1	chr1	155105819	155109819	0	0	0	0	0	0
COSN13472019	chr1	153747704	153747704	SLC27A3	63	3	1358583	SLC50A1	chr1	155106287	155110287	0	0	0	0	0	0
COSN13453450	chr1	109734137	109734137	KIAA1324	4967	3	497206	PRPF38B	chr1	109232931	109236931	1	0	0	0	0	0
COSN13453450	chr1	109734137	109734137	KIAA1324	4967	3	497203	PRPF38B	chr1	109232934	109236934	1	0	0	0	0	0
COSN13453450	chr1	109734137	109734137	KIAA1324	4967	3	113513	TAF13	chr1	109616624	109620624	1	0	0	0	0	0
COSN13453450	chr1	109734137	109734137	KIAA1324	4967	3	89323	SCARNA2	chr1	109640814	109644814	0	0	0	0	0	0
COSN13453450	chr1	109734137	109734137	KIAA1324	4967	3	75658	C1orf194	chr1	109654479	109658479	0	0	0	0	0	0
COSN13453450	chr1	109734137	109734137	KIAA1324	4967	3	75553	KIAA1324	chr1	109654584	109658584	0	0	0	0	0	0
COSN13453450	chr1	109734137	109734137	KIAA1324	4967	3	2967	KIAA1324	chr1	109727170	109731170	0	0	0	0	0	0
COSN13453450	chr1	109734137	109734137	KIAA1324	4967	3	20377	SARS	chr1	109754514	109758514	1	0	0	0	0	0
COSN13453450	chr1	109734137	109734137	KIAA1324	4967	3	89653	PSRC1	chr1	109823790	109827790	0	0	0	1	0	0
COSN13453450	chr1	109734137	109734137	KIAA1324	4967	3	199842	SORT1	chr1	109933979	109937979	0	0	0	0	0	0
COSN13453450	chr1	109734137	109734137	KIAA1324	4967	3	204430	SORT1	chr1	109938567	109942567	0	0	0	0	0	0
COSN13453450	chr1	109734137	109734137	KIAA1324	4967	3	272962	SYPL2	chr1	110007099	110011099	0	0	0	0	0	0
COSN13453450	chr1	109734137	109734137	KIAA1324	4967	3	290423	ATXN7L2	chr1	110024560	110028560	0	0	0	0	0	0
COSN13453450	chr1	109734137	109734137	KIAA1324	4967	3	316199	AMIGO1	chr1	110050336	110054336	0	0	0	0	0	0
COSN13453450	chr1	109734137	109734137	KIAA1324	4967	3	355048	GNAI3	chr1	110089185	110093185	0	0	0	1	0	0
COSN13402125	chr12	52738112	52738112	KRT85	20294	3	60064	KRT82	chr12	52798176	52802176	0	0	0	0	0	0
COSN13402125	chr12	52738112	52738112	KRT85	20294	3	502666	KRT78	chr12	53240778	53244778	0	0	0	0	0	0
COSN13402125	chr12	52738112	52738112	KRT85	20294	3	558756	KRT8	chr12	53296868	53300868	0	0	0	1	0	0
COSN13402125	chr12	52738112	52738112	KRT85	20294	3	580141	KRT8	chr12	53318253	53322253	0	0	0	1	0	0
COSN13402125	chr12	52738112	52738112	KRT85	20294	3	733092	SPRYD3	chr12	53471204	53475204	0	0	0	0	0	0
COSN13402125	chr12	52738112	52738112	KRT85	20294	3	751323	IGFBP6	chr12	53489435	53493435	0	1	1	0	0	0
COSN13402125	chr12	52738112	52738112	KRT85	20294	3	757161	SOAT2	chr12	53495273	53499273	0	0	0	0	0	0
COSN13402125	chr12	52738112	52738112	KRT85	20294	3	834318	CSAD	chr12	53572430	53576430	0	0	0	0	0	0
COSN13402125	chr12	52738112	52738112	KRT85	20294	3	834422	ZNF740	chr12	53572534	53576534	0	0	0	0	0	0
COSN13402125	chr12	52738112	52738112	KRT85	20294	3	834581	CSAD	chr12	53572693	53576693	0	0	0	0	0	0
COSN13402125	chr12	52738112	52738112	KRT85	20294	3	921970	ESPL1	chr12	53660082	53664082	1	0	0	1	0	0
COSN13402125	chr12	52738112	52738112	KRT85	20294	3	949122	PFDN5	chr12	53687234	53691234	1	0	0	0	0	0
COSN13402125	chr12	52738112	52738112	KRT85	20294	3	953357	C12orf10	chr12	53691469	53695469	0	0	0	0	0	0
COSN13402125	chr12	52738112	52738112	KRT85	20294	3	975300	AAAS	chr12	53713412	53717412	1	0	0	0	0	0
COSN13402125	chr12	52738112	52738112	KRT85	20294	3	1077526	AMHR2	chr12	53815638	53819638	0	0	0	0	0	0
COSN13402125	chr12	52738112	52738112	KRT85	20294	3	1105773	PCBP2	chr12	53843885	53847885	0	0	1	0	0	0
COSN13402125	chr12	52738112	52738112	KRT85	20294	3	1153332	MAP3K12	chr12	53891444	53895444	0	0	0	0	0	0
COSN13402125	chr12	52738112	52738112	KRT85	20294	3	1154592	TARBP2	chr12	53892704	53896704	0	1	0	0	0	0
COSN13402125	chr12	52738112	52738112	KRT85	20294	3	1155264	TARBP2	chr12	53893376	53897376	0	1	0	0	0	0
COSN13398616	chr12	49412549	49412549	PRKAG1	18	3	491135	OR8S1	chr12	48917414	48921414	0	0	0	0	0	0
COSN13398616	chr12	49412549	49412549	PRKAG1	18	3	299768	CCNT1	chr12	49108781	49112781	0	0	0	0	0	0
COSN13398616	chr12	49412549	49412549	PRKAG1	18	3	202335	CACNB3	chr12	49206214	49210214	0	0	0	1	0	0
COSN13398616	chr12	49412549	49412549	PRKAG1	18	3	201193	CACNB3	chr12	49207356	49211356	0	0	0	1	0	0
COSN13398616	chr12	49412549	49412549	PRKAG1	18	3	112657	CCDC65	chr12	49295892	49299892	0	0	0	0	0	0
COSN13398616	chr12	49412549	49412549	PRKAG1	18	3	38314	WNT1	chr12	49370235	49374235	1	0	0	0	0	0
COSN13398616	chr12	49412549	49412549	PRKAG1	18	3	34558	KMT2D	chr12	49447107	49451107	0	0	0	0	0	1
COSN13398616	chr12	49412549	49412549	PRKAG1	18	3	49259	RHEBL1	chr12	49461808	49465808	0	0	0	0	0	0
COSN13398616	chr12	49412549	49412549	PRKAG1	18	3	207159	TUBA1C	chr12	49619708	49623708	0	0	0	1	0	0
COSN13398616	chr12	49412549	49412549	PRKAG1	18	3	302421	TROAP	chr12	49714970	49718970	0	0	0	1	0	0
COSN13398616	chr12	49412549	49412549	PRKAG1	18	3	303810	LOC101927267	chr12	49716359	49720359	0	0	0	0	0	0
COSN13398616	chr12	49412549	49412549	PRKAG1	18	3	316422	C1QL4	chr12	49728971	49732971	0	0	0	0	0	0
COSN13398616	chr12	49412549	49412549	PRKAG1	18	3	326150	DNAJC22	chr12	49738699	49742699	0	0	0	0	0	0
COSN13398616	chr12	49412549	49412549	PRKAG1	18	3	720743	TMBIM6	chr12	50133292	50137292	1	0	0	1	0	0
COSN13398616	chr12	49412549	49412549	PRKAG1	18	3	721042	TMBIM6	chr12	50133591	50137591	1	0	0	1	0	0
COSN13398616	chr12	49412549	49412549	PRKAG1	18	3	822363	BCDIN3D	chr12	50234912	50238912	0	0	0	0	0	0
COSN13322719	chr11	3846163	3846163	RHOG	16050	3	25210	PGAP2	chr11	3816953	3820953	0	0	1	0	0	0
COSN13322719	chr11	3846163	3846163	RHOG	16050	3	25141	NUP98	chr11	3817022	3821022	0	0	0	0	0	1
COSN13322719	chr11	3846163	3846163	RHOG	16050	3	25115	PGAP2	chr11	3817048	3821048	0	0	1	0	0	0
COSN13322719	chr11	3846163	3846163	RHOG	16050	3	24975	PGAP2	chr11	3817188	3821188	0	0	1	0	0	0
COSN13322718	chr11	3846154	3846154	RHOG	16059	3	25201	PGAP2	chr11	3816953	3820953	0	0	1	0	0	0
COSN13322718	chr11	3846154	3846154	RHOG	16059	3	25132	NUP98	chr11	3817022	3821022	0	0	0	0	0	1
COSN13322718	chr11	3846154	3846154	RHOG	16059	3	25106	PGAP2	chr11	3817048	3821048	0	0	1	0	0	0
COSN13322718	chr11	3846154	3846154	RHOG	16059	3	24966	PGAP2	chr11	3817188	3821188	0	0	1	0	0	0
COSN14372893	chr9	130588768	130588768	ENG	20678	4	963825	ZBTB34	chr9	129620943	129624943	0	0	0	0	0	0
COSN14372893	chr9	130588768	130588768	ENG	20678	4	963825	ZBTB34	chr9	129620943	129624943	0	0	0	0	0	0
COSN14372893	chr9	130588768	130588768	ENG	20678	4	427352	SLC2A8	chr9	130157416	130161416	0	0	0	1	0	0
COSN14372893	chr9	130588768	130588768	ENG	20678	4	255372	FAM129B	chr9	130329396	130333396	0	0	0	1	0	0
COSN14372893	chr9	130588768	130588768	ENG	20678	4	62071	SH2D3C	chr9	130522697	130526697	0	0	0	0	0	0
COSN14372893	chr9	130588768	130588768	ENG	20678	4	62049	SH2D3C	chr9	130522719	130526719	0	0	0	0	0	0
COSN14372893	chr9	130588768	130588768	ENG	20678	4	62071	SH2D3C	chr9	130522697	130526697	0	0	0	0	0	0
COSN14372893	chr9	130588768	130588768	ENG	20678	4	62049	SH2D3C	chr9	130522719	130526719	0	0	0	0	0	0
COSN14372893	chr9	130588768	130588768	ENG	20678	4	238831	NAIF1	chr9	130827599	130831599	0	0	0	0	0	0
COSN14372893	chr9	130588768	130588768	ENG	20678	4	239710	SLC25A25	chr9	130828478	130832478	0	0	0	0	0	0
COSN14372893	chr9	130588768	130588768	ENG	20678	4	269992	SLC25A25	chr9	130858760	130862760	0	0	0	0	0	0
COSN14372893	chr9	130588768	130588768	ENG	20678	4	290245	SLC25A25-AS1	chr9	130879013	130883013	0	0	0	0	0	0
COSN14372893	chr9	130588768	130588768	ENG	20678	4	299699	PTGES2	chr9	130888467	130892467	0	0	0	0	0	0
COSN14372893	chr9	130588768	130588768	ENG	20678	4	299973	PTGES2	chr9	130888741	130892741	0	0	0	0	0	0
COSN14372893	chr9	130588768	130588768	ENG	20678	4	300039	PTGES2-AS1	chr9	130888807	130892807	0	0	0	0	0	0
COSN14372893	chr9	130588768	130588768	ENG	20678	4	331770	C9orf16	chr9	130920538	130924538	0	0	0	0	0	0
COSN14329842	chr8	144400279	144400279	TOP1MT	16782	4	298472	LOC100133669	chr8	144097807	144101807	0	0	0	0	0	0
COSN14329842	chr8	144400279	144400279	TOP1MT	16782	4	298378	LY6E	chr8	144097901	144101901	0	0	0	1	0	0
COSN14329842	chr8	144400279	144400279	TOP1MT	16782	4	103212	GPIHBP1	chr8	144293067	144297067	0	0	0	0	0	0
COSN14329842	chr8	144400279	144400279	TOP1MT	16782	4	97569	MAFA-AS1	chr8	144497848	144501848	0	0	0	0	0	0
COSN14329842	chr8	144400279	144400279	TOP1MT	16782	4	329674	ZNF623	chr8	144729953	144733953	0	0	0	0	0	0
COSN14329842	chr8	144400279	144400279	TOP1MT	16782	4	492933	MIR937	chr8	144893212	144897212	0	0	0	0	0	0
COSN14329842	chr8	144400279	144400279	TOP1MT	16782	4	495270	SCRIB	chr8	144895549	144899549	0	1	0	0	0	0
COSN14329842	chr8	144400279	144400279	TOP1MT	16782	4	517709	MIR6845	chr8	144917988	144921988	0	0	0	0	0	0
COSN14329842	chr8	144400279	144400279	TOP1MT	16782	4	611479	PLEC	chr8	145011758	145015758	0	0	0	0	0	0
COSN14329842	chr8	144400279	144400279	TOP1MT	16782	4	645418	PLEC	chr8	145045697	145049697	0	0	0	0	0	0
COSN14329842	chr8	144400279	144400279	TOP1MT	16782	4	648634	PLEC	chr8	145048913	145052913	0	0	0	0	0	0
COSN14329842	chr8	144400279	144400279	TOP1MT	16782	4	731242	EXOSC4	chr8	145131521	145135521	0	0	0	1	0	0
COSN14329842	chr8	144400279	144400279	TOP1MT	16782	4	732497	MIR6847	chr8	145132776	145136776	0	0	0	0	0	0
COSN14329842	chr8	144400279	144400279	TOP1MT	16782	4	735244	GPAA1	chr8	145135523	145139523	0	0	0	0	0	0
COSN14329842	chr8	144400279	144400279	TOP1MT	16782	4	747658	CYC1	chr8	145147937	145151937	0	0	0	1	0	0
COSN14329842	chr8	144400279	144400279	TOP1MT	16782	4	756859	SHARPIN	chr8	145157138	145161138	0	0	0	0	0	0
COSN14329842	chr8	144400279	144400279	TOP1MT	16782	4	756861	SHARPIN	chr8	145157140	145161140	0	0	0	0	0	0
COSN14329842	chr8	144400279	144400279	TOP1MT	16782	4	757025	MAF1	chr8	145157304	145161304	0	0	0	0	0	0
COSN14329842	chr8	144400279	144400279	TOP1MT	16782	4	760315	WDR97	chr8	145160594	145164594	0	0	0	0	0	0
COSN14329842	chr8	144400279	144400279	TOP1MT	16782	4	1112841	BOP1	chr8	145513120	145517120	0	0	0	1	0	0
COSN14329842	chr8	144400279	144400279	TOP1MT	16782	4	1112990	HSF1	chr8	145513269	145517269	0	0	0	0	0	0
COSN14329842	chr8	144400279	144400279	TOP1MT	16782	4	1148303	DGAT1	chr8	145548582	145552582	0	0	0	0	0	0
COSN14329842	chr8	144400279	144400279	TOP1MT	16782	4	1157664	SCRT1	chr8	145557943	145561943	0	0	0	1	0	0
COSN14329842	chr8	144400279	144400279	TOP1MT	16782	4	1176312	TMEM249	chr8	145576591	145580591	0	0	0	0	0	0
COSN14329842	chr8	144400279	144400279	TOP1MT	16782	4	1176990	TMEM249	chr8	145577269	145581269	0	0	0	0	0	0
COSN14329842	chr8	144400279	144400279	TOP1MT	16782	4	1176990	TMEM249	chr8	145577269	145581269	0	0	0	0	0	0
COSN14329842	chr8	144400279	144400279	TOP1MT	16782	4	1179904	FBXL6	chr8	145580183	145584183	0	0	0	1	0	0
COSN14329842	chr8	144400279	144400279	TOP1MT	16782	4	1179937	SLC52A2	chr8	145580216	145584216	0	0	0	0	0	0
COSN14329842	chr8	144400279	144400279	TOP1MT	16782	4	1179961	SLC52A2	chr8	145580240	145584240	0	0	0	0	0	0
COSN14329842	chr8	144400279	144400279	TOP1MT	16782	4	1179996	SLC52A2	chr8	145580275	145584275	0	0	0	0	0	0
COSN14329842	chr8	144400279	144400279	TOP1MT	16782	4	1195424	ADCK5	chr8	145595703	145599703	0	0	0	0	0	0
COSN14329842	chr8	144400279	144400279	TOP1MT	16782	4	1267533	TONSL	chr8	145667812	145671812	0	0	0	0	0	0
COSN14329842	chr8	144400279	144400279	TOP1MT	16782	4	1288139	CYHR1	chr8	145688418	145692418	0	0	0	0	0	0
COSN14329842	chr8	144400279	144400279	TOP1MT	16782	4	1288139	CYHR1	chr8	145688418	145692418	0	0	0	0	0	0
COSN14329842	chr8	144400279	144400279	TOP1MT	16782	4	1288570	CYHR1	chr8	145688849	145692849	0	0	0	0	0	0
COSN14329842	chr8	144400279	144400279	TOP1MT	16782	4	1288752	CYHR1	chr8	145689031	145693031	0	0	0	0	0	0
COSN14329842	chr8	144400279	144400279	TOP1MT	16782	4	1289440	KIFC2	chr8	145689719	145693719	0	0	0	0	0	0
COSN14329842	chr8	144400279	144400279	TOP1MT	16782	4	1299439	FOXH1	chr8	145699718	145703718	0	0	0	1	0	0
COSN14324274	chr8	125551305	125551305	TATDN1	24	4	1355040	FAM83A	chr8	124192265	124196265	0	0	0	0	0	0
COSN14324274	chr8	125551305	125551305	TATDN1	24	4	164365	TMEM65	chr8	125382940	125386940	0	0	0	1	0	0
COSN14324274	chr8	125551305	125551305	TATDN1	24	4	889257	TRIB1	chr8	126440562	126444562	1	0	0	0	0	0
COSN14324274	chr8	125551305	125551305	TATDN1	24	4	891145	TRIB1	chr8	126442450	126446450	1	0	0	0	0	0
COSN14213575	chr6	26285740	26285740	HIST1H4H	13	4	179565	HIST1H4C	chr6	26102175	26106175	0	0	0	0	0	0
COSN14213575	chr6	26285740	26285740	HIST1H4H	13	4	12128	HIST1H3G	chr6	26269612	26273612	0	0	0	1	0	0
COSN14213575	chr6	26285740	26285740	HIST1H4H	13	4	10537	HIST1H2BI	chr6	26271203	26275203	0	0	0	1	0	0
COSN14213575	chr6	26285740	26285740	HIST1H4H	13	4	170391	BTN2A1	chr6	26456131	26460131	0	0	0	0	0	0
COSN14213575	chr6	26285740	26285740	HIST1H4H	13	4	1153157	ZNF184	chr6	27438897	27442897	0	0	0	0	0	0
COSN14213575	chr6	26285740	26285740	HIST1H4H	13	4	1494778	HIST1H2AJ	chr6	27780518	27784518	0	0	0	1	0	0
COSN14213575	chr6	26285740	26285740	HIST1H4H	13	4	1495081	HIST1H2BM	chr6	27780821	27784821	0	0	0	0	0	0
COSN14213575	chr6	26285740	26285740	HIST1H4H	13	4	1770844	ZSCAN12P1	chr6	28056584	28060584	0	0	0	0	0	0
COSN14213575	chr6	26285740	26285740	HIST1H4H	13	4	1821947	ZKSCAN8	chr6	28107687	28111687	0	0	0	0	0	0
COSN14213575	chr6	26285740	26285740	HIST1H4H	13	4	1822248	ZKSCAN8	chr6	28107988	28111988	0	0	0	0	0	0
COSN14213575	chr6	26285740	26285740	HIST1H4H	13	4	1905288	ZSCAN9	chr6	28191028	28195028	0	0	0	0	0	0
COSN14213575	chr6	26285740	26285740	HIST1H4H	13	4	1932334	ZKSCAN4	chr6	28218074	28222074	0	0	0	0	0	0
COSN14213575	chr6	26285740	26285740	HIST1H4H	13	4	2016171	ZSCAN31	chr6	28301911	28305911	0	0	0	0	0	0
COSN14213575	chr6	26285740	26285740	HIST1H4H	13	4	2016412	ZSCAN31	chr6	28302152	28306152	0	0	0	0	0	0
COSN14213508	chr6	26240560	26240560	HIST1H4F	93	4	134385	HIST1H4C	chr6	26102175	26106175	0	0	0	0	0	0
COSN14213508	chr6	26240560	26240560	HIST1H4F	93	4	114428	HIST1H2BC	chr6	26122132	26126132	0	0	0	1	0	0
COSN14213508	chr6	26240560	26240560	HIST1H4F	93	4	114188	HIST1H2AC	chr6	26122372	26126372	0	0	0	0	0	0
COSN14213508	chr6	26240560	26240560	HIST1H4F	93	4	54537	HIST1H2BE	chr6	26182023	26186023	0	0	0	1	0	0
COSN14213508	chr6	26240560	26240560	HIST1H4F	93	4	8275	HIST1H3F	chr6	26248835	26252835	0	0	0	0	0	0
COSN14213508	chr6	26240560	26240560	HIST1H4F	93	4	9318	HIST1H2BH	chr6	26249878	26253878	0	0	0	1	0	0
COSN14213508	chr6	26240560	26240560	HIST1H4F	93	4	29052	HIST1H3G	chr6	26269612	26273612	0	0	0	1	0	0
COSN14213508	chr6	26240560	26240560	HIST1H4F	93	4	30643	HIST1H2BI	chr6	26271203	26275203	0	0	0	1	0	0
COSN14213508	chr6	26240560	26240560	HIST1H4F	93	4	29052	HIST1H3G	chr6	26269612	26273612	0	0	0	1	0	0
COSN14213508	chr6	26240560	26240560	HIST1H4F	93	4	30643	HIST1H2BI	chr6	26271203	26275203	0	0	0	1	0	0
COSN14213508	chr6	26240560	26240560	HIST1H4F	93	4	215571	BTN2A1	chr6	26456131	26460131	0	0	0	0	0	0
COSN14213508	chr6	26240560	26240560	HIST1H4F	93	4	1563557	HIST1H2AK	chr6	27804117	27808117	0	0	0	0	0	0
COSN14213508	chr6	26240560	26240560	HIST1H4F	93	4	1563879	HIST1H2BN	chr6	27804439	27808439	0	0	0	0	0	0
COSN14213508	chr6	26240560	26240560	HIST1H4F	93	4	1816024	ZSCAN12P1	chr6	28056584	28060584	0	0	0	0	0	0
COSN14213508	chr6	26240560	26240560	HIST1H4F	93	4	1867127	ZKSCAN8	chr6	28107687	28111687	0	0	0	0	0	0
COSN14213508	chr6	26240560	26240560	HIST1H4F	93	4	1867428	ZKSCAN8	chr6	28107988	28111988	0	0	0	0	0	0
COSN14213508	chr6	26240560	26240560	HIST1H4F	93	4	1950468	ZSCAN9	chr6	28191028	28195028	0	0	0	0	0	0
COSN14213508	chr6	26240560	26240560	HIST1H4F	93	4	1977514	ZKSCAN4	chr6	28218074	28222074	0	0	0	0	0	0
COSN14213508	chr6	26240560	26240560	HIST1H4F	93	4	2061351	ZSCAN31	chr6	28301911	28305911	0	0	0	0	0	0
COSN14213508	chr6	26240560	26240560	HIST1H4F	93	4	2061592	ZSCAN31	chr6	28302152	28306152	0	0	0	0	0	0
COSN14109235	chr4	3039033	3039033	HTT	37203	4	566239	RNF4	chr4	2468794	2472794	0	0	0	0	0	0
COSN14109235	chr4	3039033	3039033	HTT	37203	4	565854	RNF4	chr4	2469179	2473179	0	0	0	0	0	0
COSN14109235	chr4	3039033	3039033	HTT	37203	4	35203	HTT	chr4	3074236	3078236	0	0	0	0	0	0
COSN14109235	chr4	3039033	3039033	HTT	37203	4	35208	HTT-AS	chr4	3074241	3078241	0	0	0	0	0	0
COSN14109235	chr4	3039033	3039033	HTT	37203	4	423999	DOK7	chr4	3463032	3467032	0	0	0	0	0	0
COSN14109235	chr4	3039033	3039033	HTT	37203	4	445237	DOK7	chr4	3484270	3488270	0	0	0	0	0	0
COSN14078617	chr3	64507821	64507821	ADAMTS9-AS1	39200	4	656359	THOC7	chr3	63847462	63851462	1	0	0	1	0	0
COSN14078617	chr3	64507821	64507821	ADAMTS9-AS1	39200	4	656222	THOC7	chr3	63847599	63851599	1	0	0	1	0	0
COSN14078617	chr3	64507821	64507821	ADAMTS9-AS1	39200	4	655589	ATXN7	chr3	63848232	63852232	0	0	0	0	0	0
COSN14019448	chr3	10327730	10327730	LINC00852	1628	4	1514430	OXTR	chr3	8809300	8813300	0	0	0	0	0	0
COSN14019448	chr3	10327730	10327730	LINC00852	1628	4	175815	FANCD2OS	chr3	10147915	10151915	0	0	0	0	0	0
COSN14019448	chr3	10327730	10327730	LINC00852	1628	4	119168	IRAK2	chr3	10204562	10208562	0	0	0	0	0	0
COSN13917160	chr22	41252584	41252584	ST13	428	4	92766	RBX1	chr22	41345350	41349350	0	1	0	1	0	0
COSN13917160	chr22	41252584	41252584	ST13	428	4	346728	L3MBTL2	chr22	41599312	41603312	0	0	0	0	0	0
COSN13917160	chr22	41252584	41252584	ST13	428	4	610124	PHF5A	chr22	41862708	41866708	1	0	0	1	0	0
COSN13917160	chr22	41252584	41252584	ST13	428	4	610544	ACO2	chr22	41863128	41867128	0	0	0	0	0	0
COSN13908390	chr22	29138422	29138422	HSCB	380	4	287042	ZNRF3-AS1	chr22	29425464	29429464	0	0	0	0	0	0
COSN13908390	chr22	29138422	29138422	HSCB	380	4	644150	AP1B1	chr22	29782572	29786572	0	0	0	0	0	0
COSN13908390	chr22	29138422	29138422	HSCB	380	4	644150	AP1B1	chr22	29782572	29786572	0	0	0	0	0	0
COSN13867776	chr20	49212915	49212915	MIR645	10593	4	440580	TMEM189	chr20	48768335	48772335	0	0	0	1	0	0
COSN13867776	chr20	49212915	49212915	MIR645	10593	4	440580	TMEM189-UBE2V1	chr20	48768335	48772335	0	0	0	1	0	0
COSN13867776	chr20	49212915	49212915	MIR645	10593	4	421809	LINC01273	chr20	48787106	48791106	0	0	0	0	0	0
COSN13867776	chr20	49212915	49212915	MIR645	10593	4	301659	LINC01270	chr20	48907256	48911256	0	0	0	0	0	0
COSN13867776	chr20	49212915	49212915	MIR645	10593	4	332605	ADNP-AS1	chr20	49545520	49549520	0	0	0	0	0	0
COSN13867776	chr20	49212915	49212915	MIR645	10593	4	332612	ADNP	chr20	49545527	49549527	0	0	0	1	0	0
COSN13817463	chr19	48973122	48973122	CYTH2	658	4	357013	PLA2G4C	chr19	48612109	48616109	0	0	0	0	0	0
COSN13817463	chr19	48973122	48973122	CYTH2	658	4	212191	CARD8-AS1	chr19	48756931	48760931	0	0	0	0	0	0
COSN13817463	chr19	48973122	48973122	CYTH2	658	4	211919	CARD8	chr19	48757203	48761203	0	0	0	0	0	0
COSN13817463	chr19	48973122	48973122	CYTH2	658	4	396762	PLEKHA4	chr19	49369884	49373884	0	0	0	0	0	0
COSN13817463	chr19	48973122	48973122	CYTH2	658	4	482994	BAX	chr19	49456116	49460116	0	1	0	1	0	1
COSN13817463	chr19	48973122	48973122	CYTH2	658	4	493443	FTL	chr19	49466565	49470565	0	0	0	0	0	0
COSN13817463	chr19	48973122	48973122	CYTH2	658	4	521488	GYS1	chr19	49494610	49498610	0	0	0	0	0	0
COSN13817463	chr19	48973122	48973122	CYTH2	658	4	522033	RUVBL2	chr19	49495155	49499155	0	0	0	1	0	0
COSN13817463	chr19	48973122	48973122	CYTH2	658	4	613274	SNRNP70	chr19	49586396	49590396	1	0	0	0	0	0
COSN13797419	chr19	33698583	33698583	LRP3	12985	4	163991	CEBPG	chr19	33862574	33866574	0	0	0	1	0	0
COSN13797419	chr19	33698583	33698583	LRP3	12985	4	164846	CEBPG	chr19	33863429	33867429	0	0	0	1	0	0
COSN13745294	chr17	7249388	7249388	KCTD11	5819	4	49512	YBX2	chr17	7195876	7199876	0	0	0	1	0	0
COSN13745294	chr17	7249388	7249388	KCTD11	5819	4	210220	TNFSF13	chr17	7459608	7463608	0	0	0	0	0	0
COSN13745294	chr17	7249388	7249388	KCTD11	5819	4	229884	SNORA67	chr17	7479272	7483272	0	0	0	0	0	0
COSN13745294	chr17	7249388	7249388	KCTD11	5819	4	231416	CD68	chr17	7480804	7484804	0	0	0	0	0	0
COSN13745294	chr17	7249388	7249388	KCTD11	5819	4	231417	CD68	chr17	7480805	7484805	0	0	0	0	0	0
COSN13745294	chr17	7249388	7249388	KCTD11	5819	4	242100	SOX15	chr17	7491488	7495488	0	0	0	0	0	0
COSN13745294	chr17	7249388	7249388	KCTD11	5819	4	302819	ATP1B2	chr17	7552207	7556207	0	0	0	0	0	0
COSN13745294	chr17	7249388	7249388	KCTD11	5819	4	327423	TP53	chr17	7576811	7580811	0	1	0	0	0	1
COSN13745294	chr17	7249388	7249388	KCTD11	5819	4	357131	EFNB3	chr17	7606519	7610519	0	0	0	1	0	0
COSN13745294	chr17	7249388	7249388	KCTD11	5819	4	369283	DNAH2	chr17	7618671	7622671	0	0	0	0	0	0
COSN13745294	chr17	7249388	7249388	KCTD11	5819	4	369689	DNAH2	chr17	7619077	7623077	0	0	0	0	0	0
COSN13745294	chr17	7249388	7249388	KCTD11	5819	4	506995	TMEM88	chr17	7756383	7760383	0	0	0	0	0	0
COSN13745294	chr17	7249388	7249388	KCTD11	5819	4	509675	CYB5D1	chr17	7759063	7763063	0	0	1	0	0	0
COSN13745294	chr17	7249388	7249388	KCTD11	5819	4	509784	NAA38	chr17	7759172	7763172	1	0	0	0	0	0
COSN13745294	chr17	7249388	7249388	KCTD11	5819	4	536734	CHD3	chr17	7786122	7790122	0	0	1	0	0	1
COSN13745294	chr17	7249388	7249388	KCTD11	5819	4	540780	CHD3	chr17	7790168	7794168	0	0	1	0	0	1
COSN13745294	chr17	7249388	7249388	KCTD11	5819	4	814905	VAMP2	chr17	8064293	8068293	0	0	0	0	0	0
COSN13738451	chr17	61627967	61627967	DCAF7	172	4	1124722	METTL2A	chr17	60499245	60503245	0	0	0	1	0	0
COSN13738451	chr17	61627967	61627967	DCAF7	172	4	741953	MARCH10	chr17	60882014	60886014	0	0	0	0	0	0
COSN13738451	chr17	61627967	61627967	DCAF7	172	4	740225	MARCH10	chr17	60883742	60887742	0	0	0	0	0	0
COSN13738451	chr17	61627967	61627967	DCAF7	172	4	604392	MIR633	chr17	61019575	61023575	0	0	0	0	0	0
COSN13738451	chr17	61627967	61627967	DCAF7	172	4	71546	ACE	chr17	61552421	61556421	0	0	0	0	0	0
COSN13738451	chr17	61627967	61627967	DCAF7	172	4	329335	GH2	chr17	61957302	61961302	0	0	0	0	0	0
COSN13738451	chr17	61627967	61627967	DCAF7	172	4	420311	SCN4A	chr17	62048278	62052278	0	0	0	0	0	0
COSN13738451	chr17	61627967	61627967	DCAF7	172	4	468027	ICAM2	chr17	62095994	62099994	0	0	0	0	0	0
COSN13738451	chr17	61627967	61627967	DCAF7	172	4	577535	ERN1	chr17	62205502	62209502	0	0	0	0	0	0
COSN13738451	chr17	61627967	61627967	DCAF7	172	4	678149	TEX2	chr17	62306116	62310116	0	0	0	0	0	0
COSN13738451	chr17	61627967	61627967	DCAF7	172	4	710716	TEX2	chr17	62338683	62342683	0	0	0	0	0	0
COSN13738451	chr17	61627967	61627967	DCAF7	172	4	777116	PECAM1	chr17	62405083	62409083	0	1	1	0	0	0
COSN13738451	chr17	61627967	61627967	DCAF7	172	4	777116	PECAM1	chr17	62405083	62409083	0	1	1	0	0	0
COSN13738451	chr17	61627967	61627967	DCAF7	172	4	831601	MILR1	chr17	62459568	62463568	0	0	0	0	0	0
COSN13738451	chr17	61627967	61627967	DCAF7	172	4	1028419	SMURF2	chr17	62656386	62660386	0	0	0	0	0	0
COSN13738451	chr17	61627967	61627967	DCAF7	172	4	1341736	AMZ2P1	chr17	62969703	62973703	0	0	0	0	0	0
COSN13738451	chr17	61627967	61627967	DCAF7	172	4	1466962	LOC100507002	chr17	63094929	63098929	0	0	0	0	0	0
COSN13738451	chr17	61627967	61627967	DCAF7	172	4	1503488	RGS9	chr17	63131455	63135455	0	0	0	0	0	0
COSN13736367	chr17	58423017	58423017	USP32	46569	4	1236751	TRIM37	chr17	57182266	57186266	0	0	0	1	0	0
COSN13736367	chr17	58423017	58423017	USP32	46569	4	1188217	SKA2	chr17	57230800	57234800	0	0	0	1	0	0
COSN13736367	chr17	58423017	58423017	USP32	46569	4	1188158	PRR11	chr17	57230859	57234859	0	0	0	1	0	0
COSN13736367	chr17	58423017	58423017	USP32	46569	4	1123190	GDPD1	chr17	57295827	57299827	0	0	0	0	0	0
COSN13736367	chr17	58423017	58423017	USP32	46569	4	778132	DHX40	chr17	57640885	57644885	0	0	0	0	0	0
COSN13736367	chr17	58423017	58423017	USP32	46569	4	723968	CLTC	chr17	57695049	57699049	0	0	0	1	0	0
COSN13736367	chr17	58423017	58423017	USP32	46569	4	636155	VMP1	chr17	57782862	57786862	0	0	0	0	0	0
COSN13736367	chr17	58423017	58423017	USP32	46569	4	636058	PTRH2	chr17	57782959	57786959	0	0	0	1	0	0
COSN13736367	chr17	58423017	58423017	USP32	46569	4	300551	MIR4737	chr17	58118466	58122466	0	0	0	0	0	0
COSN13736367	chr17	58423017	58423017	USP32	46569	4	216889	LOC388406	chr17	58639906	58643906	0	0	0	0	0	0
COSN13736367	chr17	58423017	58423017	USP32	46569	4	1515903	BRIP1	chr17	59938920	59942920	0	1	0	1	0	0
COSN13734721	chr17	56636802	56636802	C17orf47	15069	4	474237	LOC101927666	chr17	56158565	56162565	0	0	0	0	0	0
COSN13734721	chr17	56636802	56636802	C17orf47	15069	4	474023	DYNLL2	chr17	56158779	56162779	0	0	0	1	0	0
COSN13734721	chr17	56636802	56636802	C17orf47	15069	4	364714	EPX	chr17	56268088	56272088	0	0	0	0	0	0
COSN13734721	chr17	56636802	56636802	C17orf47	15069	4	338136	MKS1	chr17	56294666	56298666	0	0	0	0	0	0
COSN13734721	chr17	56636802	56636802	C17orf47	15069	4	337836	MKS1	chr17	56294966	56298966	0	0	0	0	0	0
COSN13734721	chr17	56636802	56636802	C17orf47	15069	4	228650	BZRAP1	chr17	56404152	56408152	0	0	1	0	0	0
COSN13734721	chr17	56636802	56636802	C17orf47	15069	4	228504	BZRAP1-AS1	chr17	56404298	56408298	0	0	0	0	0	0
COSN13734721	chr17	56636802	56636802	C17orf47	15069	4	227837	BZRAP1-AS1	chr17	56404965	56408965	0	0	0	0	0	0
COSN13734721	chr17	56636802	56636802	C17orf47	15069	4	226123	MIR142	chr17	56406679	56410679	0	0	0	0	0	0
COSN13734721	chr17	56636802	56636802	C17orf47	15069	4	221419	MIR4736	chr17	56411383	56415383	0	0	0	0	0	0
COSN13734721	chr17	56636802	56636802	C17orf47	15069	4	220240	BZRAP1-AS1	chr17	56412562	56416562	0	0	0	0	0	0
COSN13734721	chr17	56636802	56636802	C17orf47	15069	4	154720	RNF43	chr17	56478082	56482082	0	0	0	0	0	1
COSN13734721	chr17	56636802	56636802	C17orf47	15069	4	69040	HSF5	chr17	56563762	56567762	0	0	0	0	0	0
COSN13734721	chr17	56636802	56636802	C17orf47	15069	4	130614	TEX14	chr17	56767416	56771416	0	0	0	0	0	0
COSN13734721	chr17	56636802	56636802	C17orf47	15069	4	131131	RAD51C	chr17	56767933	56771933	0	1	0	0	0	0
COSN13734721	chr17	56636802	56636802	C17orf47	15069	4	576431	MIR454	chr17	57213233	57217233	0	0	0	0	0	0
COSN13734721	chr17	56636802	56636802	C17orf47	15069	4	576431	MIR454	chr17	57213233	57217233	0	0	0	0	0	0
COSN13734721	chr17	56636802	56636802	C17orf47	15069	4	804641	MIR4729	chr17	57441443	57445443	0	0	0	0	0	0
COSN13734721	chr17	56636802	56636802	C17orf47	15069	4	1146060	VMP1	chr17	57782862	57786862	0	0	0	0	0	0
COSN13734721	chr17	56636802	56636802	C17orf47	15069	4	1146157	PTRH2	chr17	57782959	57786959	0	0	0	1	0	0
COSN13734721	chr17	56636802	56636802	C17orf47	15069	4	1279824	MIR21	chr17	57916626	57920626	0	0	0	0	0	0
COSN13734721	chr17	56636802	56636802	C17orf47	15069	4	1331504	TUBD1	chr17	57968306	57972306	0	0	0	0	0	0
COSN13734721	chr17	56636802	56636802	C17orf47	15069	4	1331604	RPS6KB1	chr17	57968406	57972406	1	0	0	0	0	0
COSN13734721	chr17	56636802	56636802	C17orf47	15069	4	1517490	HEATR6	chr17	58154292	58158292	0	0	0	0	0	0
COSN13694575	chr16	84806131	84806131	CRISPLD2	47455	4	265843	TLDC1	chr16	84536288	84540288	0	0	0	0	0	0
COSN13694575	chr16	84806131	84806131	CRISPLD2	47455	4	152429	COTL1	chr16	84649702	84653702	0	0	0	0	0	0
COSN13576739	chr14	21945499	21945499	TOX4	165	4	205861	HNRNPC	chr14	21735638	21739638	1	0	0	1	0	0
COSN13476289	chr1	156195269	156195269	PMF1,PMF1-BGLAP	12491	4	273365	MEF2D	chr1	156468634	156472634	0	0	1	0	0	0
COSN13476289	chr1	156195269	156195269	PMF1,PMF1-BGLAP	12491	4	352249	TTC24	chr1	156547518	156551518	0	0	0	0	0	0
COSN13476289	chr1	156195269	156195269	PMF1,PMF1-BGLAP	12491	4	374010	GPATCH4	chr1	156569279	156573279	0	0	0	1	0	0
COSN13476289	chr1	156195269	156195269	PMF1,PMF1-BGLAP	12491	4	391816	HAPLN2	chr1	156587085	156591085	0	0	0	0	0	0
COSN13472019	chr1	153747704	153747704	SLC27A3	63	4	415375	S100A9	chr1	153328329	153332329	0	0	0	0	0	0
COSN13472019	chr1	153747704	153747704	SLC27A3	63	4	382040	S100A8	chr1	153361664	153365664	0	0	0	0	0	0
COSN13472019	chr1	153747704	153747704	SLC27A3	63	4	227487	LOC101928034	chr1	153516217	153520217	0	0	0	0	0	0
COSN13472019	chr1	153747704	153747704	SLC27A3	63	4	227422	S100A4	chr1	153516282	153520282	0	1	0	0	0	0
COSN13472019	chr1	153747704	153747704	SLC27A3	63	4	429137	C1orf189	chr1	154176841	154180841	0	0	0	0	0	0
COSN13472019	chr1	153747704	153747704	SLC27A3	63	4	548331	ATP8B2	chr1	154296035	154300035	0	0	0	0	0	0
COSN13472019	chr1	153747704	153747704	SLC27A3	63	4	550571	ATP8B2	chr1	154298275	154302275	0	0	0	0	0	0
COSN13472019	chr1	153747704	153747704	SLC27A3	63	4	550571	ATP8B2	chr1	154298275	154302275	0	0	0	0	0	0
COSN13472019	chr1	153747704	153747704	SLC27A3	63	4	724822	SHE	chr1	154472526	154476526	0	0	1	0	0	0
COSN13472019	chr1	153747704	153747704	SLC27A3	63	4	724990	TDRD10	chr1	154472694	154476694	0	0	0	0	0	0
COSN13472019	chr1	153747704	153747704	SLC27A3	63	4	850752	ADAR	chr1	154598456	154602456	0	0	0	0	0	0
COSN13472019	chr1	153747704	153747704	SLC27A3	63	4	1159780	PMVK	chr1	154907484	154911484	0	0	0	0	0	0
COSN13472019	chr1	153747704	153747704	SLC27A3	63	4	1273937	LOC100505666	chr1	155021641	155025641	0	0	0	0	0	0
COSN13472019	chr1	153747704	153747704	SLC27A3	63	4	1274043	ADAM15	chr1	155021747	155025747	0	0	0	0	0	0
COSN13472019	chr1	153747704	153747704	SLC27A3	63	4	1286508	EFNA4	chr1	155034212	155038212	0	0	0	0	0	0
COSN13472019	chr1	153747704	153747704	SLC27A3	63	4	1286763	LOC100505666	chr1	155034467	155038467	0	0	0	0	0	0
COSN13472019	chr1	153747704	153747704	SLC27A3	63	4	1413002	MUC1	chr1	155160706	155164706	0	1	0	0	0	0
COSN13472019	chr1	153747704	153747704	SLC27A3	63	4	1415263	MIR92B	chr1	155162967	155166967	0	0	0	0	0	0
COSN13453450	chr1	109734137	109734137	KIAA1324	4967	4	989157	SLC25A24	chr1	108740980	108744980	0	0	0	0	0	0
COSN13453450	chr1	109734137	109734137	KIAA1324	4967	4	528393	HENMT1	chr1	109201744	109205744	0	0	0	0	0	0
COSN13453450	chr1	109734137	109734137	KIAA1324	4967	4	527989	HENMT1	chr1	109202148	109206148	0	0	0	0	0	0
COSN13453450	chr1	109734137	109734137	KIAA1324	4967	4	442853	STXBP3	chr1	109287284	109291284	0	0	0	0	0	0
COSN13453450	chr1	109734137	109734137	KIAA1324	4967	4	300520	CYB561D1	chr1	110034657	110038657	0	0	1	0	0	0
COSN13453450	chr1	109734137	109734137	KIAA1324	4967	4	300563	CYB561D1	chr1	110034700	110038700	0	0	1	0	0	0
COSN13453450	chr1	109734137	109734137	KIAA1324	4967	4	346356	GPR61	chr1	110080493	110084493	0	0	0	1	0	0
COSN13453450	chr1	109734137	109734137	KIAA1324	4967	4	355048	GNAI3	chr1	110089185	110093185	0	0	0	1	0	0
COSN13453450	chr1	109734137	109734137	KIAA1324	4967	4	419568	GNAT2	chr1	110153705	110157705	0	0	0	0	0	0
COSN13453450	chr1	109734137	109734137	KIAA1324	4967	4	426297	AMPD2	chr1	110160434	110164434	0	0	0	0	0	0
COSN13453450	chr1	109734137	109734137	KIAA1324	4967	4	427065	AMPD2	chr1	110161202	110165202	0	0	0	0	0	0
COSN13453450	chr1	109734137	109734137	KIAA1324	4967	4	427398	AMPD2	chr1	110161535	110165535	0	0	0	0	0	0
COSN13402125	chr12	52738112	52738112	KRT85	20294	4	319497	NR4A1	chr12	52414615	52418615	0	1	1	0	0	0
COSN13402125	chr12	52738112	52738112	KRT85	20294	4	109159	KRT7	chr12	52624953	52628953	0	0	0	0	0	0
COSN13402125	chr12	52738112	52738112	KRT85	20294	4	105798	KRT6B	chr12	52843910	52847910	0	0	0	0	0	0
COSN13402125	chr12	52738112	52738112	KRT85	20294	4	501955	KRT78	chr12	53240067	53244067	0	0	0	0	0	0
COSN13402125	chr12	52738112	52738112	KRT85	20294	4	502666	KRT78	chr12	53240778	53244778	0	0	0	0	0	0
COSN13402125	chr12	52738112	52738112	KRT85	20294	4	860979	ITGB7	chr12	53599091	53603091	0	0	0	0	0	0
COSN13402125	chr12	52738112	52738112	KRT85	20294	4	905257	MFSD5	chr12	53643369	53647369	0	0	0	0	0	0
COSN13402125	chr12	52738112	52738112	KRT85	20294	4	905763	MFSD5	chr12	53643875	53647875	0	0	0	0	0	0
COSN13402125	chr12	52738112	52738112	KRT85	20294	4	989425	SP7	chr12	53727537	53731537	0	0	0	0	0	0
COSN13402125	chr12	52738112	52738112	KRT85	20294	4	990055	SP7	chr12	53728167	53732167	0	0	0	0	0	0
COSN13402125	chr12	52738112	52738112	KRT85	20294	4	998465	SP7	chr12	53736577	53740577	0	0	0	0	0	0
COSN13402125	chr12	52738112	52738112	KRT85	20294	4	1033866	SP1	chr12	53771978	53775978	0	0	0	0	0	0
COSN13402125	chr12	52738112	52738112	KRT85	20294	4	1034315	SP1	chr12	53772427	53776427	0	0	0	0	0	0
COSN13402125	chr12	52738112	52738112	KRT85	20294	4	1095320	PRR13	chr12	53833432	53837432	0	0	0	0	0	0
COSN13402125	chr12	52738112	52738112	KRT85	20294	4	1329997	ATP5G2	chr12	54068109	54072109	0	0	0	0	0	0
COSN13402125	chr12	52738112	52738112	KRT85	20294	4	1330400	ATP5G2	chr12	54068512	54072512	0	0	0	0	0	0
COSN13398616	chr12	49412549	49412549	PRKAG1	18	4	665875	ZNF641	chr12	48742674	48746674	0	0	1	0	0	0
COSN13398616	chr12	49412549	49412549	PRKAG1	18	4	665520	ZNF641	chr12	48743029	48747029	0	0	1	0	0	0
COSN13398616	chr12	49412549	49412549	PRKAG1	18	4	334514	KANSL2	chr12	49074035	49078035	0	0	0	0	0	0
COSN13398616	chr12	49412549	49412549	PRKAG1	18	4	227670	ADCY6	chr12	49180879	49184879	0	0	0	0	0	0
COSN13398616	chr12	49412549	49412549	PRKAG1	18	4	227620	LOC100506125	chr12	49180929	49184929	0	0	0	0	0	0
COSN13398616	chr12	49412549	49412549	PRKAG1	18	4	227191	LOC100506125	chr12	49181358	49185358	0	0	0	0	0	0
COSN13398616	chr12	49412549	49412549	PRKAG1	18	4	346138	SPATS2	chr12	49758687	49762687	0	0	0	1	0	0
COSN13398616	chr12	49412549	49412549	PRKAG1	18	4	545673	MCRS1	chr12	49958222	49962222	0	0	0	1	0	0
COSN13398616	chr12	49412549	49412549	PRKAG1	18	4	547379	MCRS1	chr12	49959928	49963928	0	0	0	1	0	0
COSN13398616	chr12	49412549	49412549	PRKAG1	18	4	602647	PRPF40B	chr12	50015196	50019196	1	0	0	0	0	0
COSN13398616	chr12	49412549	49412549	PRKAG1	18	4	602853	PRPF40B	chr12	50015402	50019402	1	0	0	0	0	0
COSN13398616	chr12	49412549	49412549	PRKAG1	18	4	686648	FMNL3	chr12	50099197	50103197	0	0	1	0	1	0
COSN13398616	chr12	49412549	49412549	PRKAG1	18	4	807659	NCKAP5L	chr12	50220208	50224208	0	0	0	0	0	0
COSN13398616	chr12	49412549	49412549	PRKAG1	18	4	807776	BCDIN3D-AS1	chr12	50220325	50224325	0	0	0	0	0	0
COSN14372893	chr9	130588768	130588768	ENG	20678	5	1019484	ZBTB43	chr9	129565284	129569284	0	0	0	0	0	0
COSN14372893	chr9	130588768	130588768	ENG	20678	5	245482	FAM129B	chr9	130339286	130343286	0	0	0	1	0	0
COSN14372893	chr9	130588768	130588768	ENG	20678	5	102308	PIP5KL1	chr9	130691076	130695076	0	0	0	0	0	0
COSN14372893	chr9	130588768	130588768	ENG	20678	5	290245	SLC25A25-AS1	chr9	130879013	130883013	0	0	0	0	0	0
COSN14372893	chr9	130588768	130588768	ENG	20678	5	363100	CIZ1	chr9	130951868	130955868	0	0	0	0	1	0
COSN14372893	chr9	130588768	130588768	ENG	20678	5	363615	CIZ1	chr9	130952383	130956383	0	0	0	0	1	0
COSN14372893	chr9	130588768	130588768	ENG	20678	5	374865	DNM1	chr9	130963633	130967633	0	0	0	0	0	0
COSN14372893	chr9	130588768	130588768	ENG	20678	5	375894	CIZ1	chr9	130964662	130968662	0	0	0	0	1	0
COSN14329842	chr8	144400279	144400279	TOP1MT	16782	5	530271	LY6D	chr8	143866008	143870008	0	0	0	0	0	0
COSN14329842	chr8	144400279	144400279	TOP1MT	16782	5	277654	C8orf31	chr8	144118625	144122625	0	0	0	0	0	0
COSN14329842	chr8	144400279	144400279	TOP1MT	16782	5	156822	LY6H	chr8	144239457	144243457	0	0	0	0	0	0
COSN14329842	chr8	144400279	144400279	TOP1MT	16782	5	156524	LY6H	chr8	144239755	144243755	0	0	0	0	0	0
COSN14329842	chr8	144400279	144400279	TOP1MT	16782	5	156226	LY6H	chr8	144240053	144244053	0	0	0	0	0	0
COSN14329842	chr8	144400279	144400279	TOP1MT	16782	5	684302	SPATC1	chr8	145084581	145088581	0	0	0	0	0	0
COSN14329842	chr8	144400279	144400279	TOP1MT	16782	5	713327	OPLAH	chr8	145113606	145117606	0	0	0	0	0	0
COSN14329842	chr8	144400279	144400279	TOP1MT	16782	5	1232454	CPSF1	chr8	145632733	145636733	0	0	0	0	0	0
COSN14329842	chr8	144400279	144400279	TOP1MT	16782	5	1236696	SLC39A4	chr8	145636975	145640975	0	0	0	0	0	0
COSN14329842	chr8	144400279	144400279	TOP1MT	16782	5	1239638	SLC39A4	chr8	145639917	145643917	0	0	0	0	0	0
COSN14329842	chr8	144400279	144400279	TOP1MT	16782	5	1239638	SLC39A4	chr8	145639917	145643917	0	0	0	0	0	0
COSN14329842	chr8	144400279	144400279	TOP1MT	16782	5	1240000	SLC39A4	chr8	145640279	145644279	0	0	0	0	0	0
COSN14329842	chr8	144400279	144400279	TOP1MT	16782	5	1258271	TONSL-AS1	chr8	145658550	145662550	0	0	0	0	0	0
COSN14329842	chr8	144400279	144400279	TOP1MT	16782	5	1258723	MIR6893	chr8	145659002	145663002	0	0	0	0	0	0
COSN14329842	chr8	144400279	144400279	TOP1MT	16782	5	1288139	CYHR1	chr8	145688418	145692418	0	0	0	0	0	0
COSN14329842	chr8	144400279	144400279	TOP1MT	16782	5	1288570	CYHR1	chr8	145688849	145692849	0	0	0	0	0	0
COSN14329842	chr8	144400279	144400279	TOP1MT	16782	5	1288752	CYHR1	chr8	145689031	145693031	0	0	0	0	0	0
COSN14329842	chr8	144400279	144400279	TOP1MT	16782	5	1319829	PPP1R16A	chr8	145720108	145724108	0	0	0	0	0	0
COSN14329842	chr8	144400279	144400279	TOP1MT	16782	5	1327185	GPT	chr8	145727464	145731464	0	0	1	0	0	0
COSN14329842	chr8	144400279	144400279	TOP1MT	16782	5	1332139	MFSD3	chr8	145732418	145736418	0	0	0	0	0	0
COSN14329842	chr8	144400279	144400279	TOP1MT	16782	5	1340931	RECQL4	chr8	145741210	145745210	0	1	0	1	0	0
COSN14329842	chr8	144400279	144400279	TOP1MT	16782	5	1341069	LRRC14	chr8	145741348	145745348	0	0	0	0	0	0
COSN14329842	chr8	144400279	144400279	TOP1MT	16782	5	1578691	ZNF251	chr8	145978970	145982970	0	0	0	0	0	0
COSN14329842	chr8	144400279	144400279	TOP1MT	16782	5	1610451	ZNF34	chr8	146010730	146014730	0	0	0	0	0	0
COSN14329842	chr8	144400279	144400279	TOP1MT	16782	5	1615097	MIR6850	chr8	146015376	146019376	0	0	0	0	0	0
COSN14329842	chr8	144400279	144400279	TOP1MT	16782	5	1615450	RPL8	chr8	146015729	146019729	1	0	0	0	0	0
COSN14329842	chr8	144400279	144400279	TOP1MT	16782	5	1615526	RPL8	chr8	146015805	146019805	1	0	0	0	0	0
COSN14329842	chr8	144400279	144400279	TOP1MT	16782	5	1621981	ZNF517	chr8	146022260	146026260	0	0	0	0	0	0
COSN14329842	chr8	144400279	144400279	TOP1MT	16782	5	1650623	ZNF7	chr8	146050902	146054902	0	0	0	0	0	0
COSN14329842	chr8	144400279	144400279	TOP1MT	16782	5	1724567	ZNF250	chr8	146124846	146128846	0	0	0	1	0	0
COSN14329842	chr8	144400279	144400279	TOP1MT	16782	5	1825917	ZNF252P-AS1	chr8	146226196	146230196	0	0	0	0	0	0
COSN14329842	chr8	144400279	144400279	TOP1MT	16782	5	1826006	ZNF252P	chr8	146226285	146230285	0	0	0	0	0	0
COSN14324274	chr8	125551305	125551305	TATDN1	24	5	1755405	ZHX2	chr8	123791900	123795900	0	0	1	0	0	0
COSN14324274	chr8	125551305	125551305	TATDN1	24	5	889257	TRIB1	chr8	126440562	126444562	1	0	0	0	0	0
COSN14324274	chr8	125551305	125551305	TATDN1	24	5	891145	TRIB1	chr8	126442450	126446450	1	0	0	0	0	0
COSN14250256	chr7	105222850	105222850	EFCAB10	874	5	94759	ATXN7L1	chr7	105317609	105321609	0	0	0	0	0	0
COSN14213575	chr6	26285740	26285740	HIST1H4H	13	5	58358	HIST1H3E	chr6	26223382	26227382	0	0	0	0	0	0
COSN14213575	chr6	26285740	26285740	HIST1H4H	13	5	133878	BTN2A3P	chr6	26419618	26423618	0	0	0	0	0	0
COSN14213575	chr6	26285740	26285740	HIST1H4H	13	5	1068783	ZNF391	chr6	27354523	27358523	0	0	0	0	0	0
COSN14213575	chr6	26285740	26285740	HIST1H4H	13	5	1487969	HIST1H2BL	chr6	27773709	27777709	0	0	0	0	0	0
COSN14213575	chr6	26285740	26285740	HIST1H4H	13	5	1488236	HIST1H2AI	chr6	27773976	27777976	0	0	0	1	0	0
COSN14213575	chr6	26285740	26285740	HIST1H4H	13	5	1490101	HIST1H3H	chr6	27775841	27779841	0	0	0	0	0	0
COSN14213575	chr6	26285740	26285740	HIST1H4H	13	5	1511565	HIST1H4K	chr6	27797305	27801305	0	0	0	0	0	0
COSN14213575	chr6	26285740	26285740	HIST1H4H	13	5	1947047	ZSCAN26	chr6	28232787	28236787	0	0	0	0	0	0
COSN14213575	chr6	26285740	26285740	HIST1H4H	13	5	1947396	ZSCAN26	chr6	28233136	28237136	0	0	0	0	0	0
COSN14213575	chr6	26285740	26285740	HIST1H4H	13	5	1961573	PGBD1	chr6	28247313	28251313	0	0	0	0	0	0
COSN14213575	chr6	26285740	26285740	HIST1H4H	13	5	2029950	ZKSCAN3	chr6	28315690	28319690	0	0	0	0	0	0
COSN14213508	chr6	26240560	26240560	HIST1H4F	93	5	13178	HIST1H3E	chr6	26223382	26227382	0	0	0	0	0	0
COSN14213508	chr6	26240560	26240560	HIST1H4F	93	5	179058	BTN2A3P	chr6	26419618	26423618	0	0	0	0	0	0
COSN14213508	chr6	26240560	26240560	HIST1H4F	93	5	1198337	ZNF184	chr6	27438897	27442897	0	0	0	0	0	0
COSN14213508	chr6	26240560	26240560	HIST1H4F	93	5	1533149	HIST1H2BL	chr6	27773709	27777709	0	0	0	0	0	0
COSN14213508	chr6	26240560	26240560	HIST1H4F	93	5	1533416	HIST1H2AI	chr6	27773976	27777976	0	0	0	1	0	0
COSN14213508	chr6	26240560	26240560	HIST1H4F	93	5	1535281	HIST1H3H	chr6	27775841	27779841	0	0	0	0	0	0
COSN14213508	chr6	26240560	26240560	HIST1H4F	93	5	1539958	HIST1H2AJ	chr6	27780518	27784518	0	0	0	1	0	0
COSN14213508	chr6	26240560	26240560	HIST1H4F	93	5	1540261	HIST1H2BM	chr6	27780821	27784821	0	0	0	0	0	0
COSN14213508	chr6	26240560	26240560	HIST1H4F	93	5	1556745	HIST1H4K	chr6	27797305	27801305	0	0	0	0	0	0
COSN14213508	chr6	26240560	26240560	HIST1H4F	93	5	1992227	ZSCAN26	chr6	28232787	28236787	0	0	0	0	0	0
COSN14213508	chr6	26240560	26240560	HIST1H4F	93	5	1992576	ZSCAN26	chr6	28233136	28237136	0	0	0	0	0	0
COSN14213508	chr6	26240560	26240560	HIST1H4F	93	5	2006753	PGBD1	chr6	28247313	28251313	0	0	0	0	0	0
COSN14213508	chr6	26240560	26240560	HIST1H4F	93	5	2075130	ZKSCAN3	chr6	28315690	28319690	0	0	0	0	0	0
COSN14109235	chr4	3039033	3039033	HTT	37203	5	773294	MXD4	chr4	2261739	2265739	0	0	1	0	0	0
COSN14109235	chr4	3039033	3039033	HTT	37203	5	99761	NOP14-AS1	chr4	2935272	2939272	0	0	0	0	0	0
COSN14109235	chr4	3039033	3039033	HTT	37203	5	209733	MSANTD1	chr4	3248766	3252766	0	0	0	0	0	0
COSN14109235	chr4	3039033	3039033	HTT	37203	5	492843	LRPAP1	chr4	3531876	3535876	0	0	0	0	0	0
COSN14109235	chr4	3039033	3039033	HTT	37203	5	493191	LRPAP1	chr4	3532224	3536224	0	0	0	0	0	0
COSN14019448	chr3	10327730	10327730	LINC00852	1628	5	1091554	LOC101927416	chr3	9232176	9236176	0	0	0	0	0	0
COSN13917160	chr22	41252584	41252584	ST13	428	5	338921	EP300-AS1	chr22	41591505	41595505	0	0	0	0	0	0
COSN13917160	chr22	41252584	41252584	ST13	428	5	588443	TOB2	chr22	41841027	41845027	0	0	0	0	0	0
COSN13908390	chr22	29138422	29138422	HSCB	380	5	56138	XBP1	chr22	29194560	29198560	0	0	0	0	0	0
COSN13908390	chr22	29138422	29138422	HSCB	380	5	735758	NEFH	chr22	29874180	29878180	0	0	1	0	0	0
COSN13867776	chr20	49212915	49212915	MIR645	10593	5	680639	SPATA2	chr20	48528276	48532276	0	0	0	0	0	0
COSN13867776	chr20	49212915	49212915	MIR645	10593	5	678835	SPATA2	chr20	48530080	48534080	0	0	0	0	0	0
COSN13867776	chr20	49212915	49212915	MIR645	10593	5	658002	RNF114	chr20	48550913	48554913	0	0	0	0	0	0
COSN13867776	chr20	49212915	49212915	MIR645	10593	5	16407	MIR1302-5	chr20	49229322	49233322	0	0	0	0	0	0
COSN13867776	chr20	49212915	49212915	MIR645	10593	5	360145	DPM1	chr20	49573060	49577060	0	0	0	1	0	0
COSN13867776	chr20	49212915	49212915	MIR645	10593	5	360435	MOCS3	chr20	49573350	49577350	0	0	0	0	0	0
COSN13867776	chr20	49212915	49212915	MIR645	10593	5	424760	KCNG1	chr20	49637675	49641675	0	0	0	0	0	0
COSN13817463	chr19	48973122	48973122	CYTH2	658	5	80306	SULT2B1	chr19	49053428	49057428	0	0	0	0	0	0
COSN13817463	chr19	48973122	48973122	CYTH2	658	5	201216	NTN5	chr19	49174338	49178338	0	0	0	0	0	0
COSN13817463	chr19	48973122	48973122	CYTH2	658	5	247854	MAMSTR	chr19	49220976	49224976	0	0	0	0	0	0
COSN13817463	chr19	48973122	48973122	CYTH2	658	5	426874	TULP2	chr19	49399996	49403996	0	0	0	0	0	0
COSN13817463	chr19	48973122	48973122	CYTH2	658	5	428184	NUCB1	chr19	49401306	49405306	0	0	0	0	0	0
COSN13817463	chr19	48973122	48973122	CYTH2	658	5	461816	DHDH	chr19	49434938	49438938	0	0	0	1	0	0
COSN13817463	chr19	48973122	48973122	CYTH2	658	5	545225	LHB	chr19	49518347	49522347	0	0	0	0	0	0
COSN13817463	chr19	48973122	48973122	CYTH2	658	5	547619	LOC101059948	chr19	49520741	49524741	0	0	0	0	0	0
COSN13817463	chr19	48973122	48973122	CYTH2	658	5	592002	NTF4	chr19	49565124	49569124	0	0	0	0	0	0
COSN13817463	chr19	48973122	48973122	CYTH2	658	5	642495	LIN7B	chr19	49615617	49619617	0	0	0	0	0	0
COSN13817463	chr19	48973122	48973122	CYTH2	658	5	685893	TRPM4	chr19	49659015	49663015	0	0	0	0	0	0
COSN13797419	chr19	33698583	33698583	LRP3	12985	5	312216	PEPD	chr19	34010799	34014799	0	0	0	0	0	0
COSN13745294	chr17	7249388	7249388	KCTD11	5819	5	567877	LOC284023	chr17	7817265	7821265	0	0	0	0	0	0
COSN13745294	chr17	7249388	7249388	KCTD11	5819	5	583879	TRAPPC1	chr17	7833267	7837267	0	0	0	0	0	0
COSN13745294	chr17	7249388	7249388	KCTD11	5819	5	583929	TRAPPC1	chr17	7833317	7837317	0	0	0	0	0	0
COSN13745294	chr17	7249388	7249388	KCTD11	5819	5	584053	CNTROB	chr17	7833441	7837441	0	0	0	0	0	0
COSN13745294	chr17	7249388	7249388	KCTD11	5819	5	690969	ALOX15B	chr17	7940357	7944357	0	0	0	0	0	0
COSN13745294	chr17	7249388	7249388	KCTD11	5819	5	770472	ALOXE3	chr17	8019860	8023860	0	1	0	0	0	0
COSN13745294	chr17	7249388	7249388	KCTD11	5819	5	770846	ALOXE3	chr17	8020234	8024234	0	1	0	0	0	0
COSN13745294	chr17	7249388	7249388	KCTD11	5819	5	804365	PER1	chr17	8053753	8057753	0	0	1	0	0	0
COSN13745294	chr17	7249388	7249388	KCTD11	5819	5	862155	AURKB	chr17	8111543	8115543	0	1	0	1	0	0
COSN13745294	chr17	7249388	7249388	KCTD11	5819	5	862179	AURKB	chr17	8111567	8115567	0	1	0	1	0	0
COSN13745294	chr17	7249388	7249388	KCTD11	5819	5	862556	AURKB	chr17	8111944	8115944	0	1	0	1	0	0
COSN13738451	chr17	61627967	61627967	DCAF7	172	5	827110	MIR548W	chr17	60796857	60800857	0	0	0	0	0	0
COSN13738451	chr17	61627967	61627967	DCAF7	172	5	741953	MARCH10	chr17	60882014	60886014	0	0	0	0	0	0
COSN13738451	chr17	61627967	61627967	DCAF7	172	5	539070	TANC2	chr17	61084897	61088897	0	0	0	1	0	0
COSN13738451	chr17	61627967	61627967	DCAF7	172	5	1285631	LRRC37A3	chr17	62913598	62917598	0	0	0	0	0	0
COSN13736367	chr17	58423017	58423017	USP32	46569	5	1651601	TEX14	chr17	56767416	56771416	0	0	0	0	0	0
COSN13736367	chr17	58423017	58423017	USP32	46569	5	1651084	RAD51C	chr17	56767933	56771933	0	1	0	0	0	0
COSN13736367	chr17	58423017	58423017	USP32	46569	5	1205784	MIR454	chr17	57213233	57217233	0	0	0	0	0	0
COSN13736367	chr17	58423017	58423017	USP32	46569	5	1205784	MIR454	chr17	57213233	57217233	0	0	0	0	0	0
COSN13736367	chr17	58423017	58423017	USP32	46569	5	1133647	SMG8	chr17	57285370	57289370	0	0	0	0	0	0
COSN13736367	chr17	58423017	58423017	USP32	46569	5	193716	CA4	chr17	58225301	58229301	0	0	0	0	0	0
COSN13736367	chr17	58423017	58423017	USP32	46569	5	1064094	C17orf82	chr17	59487111	59491111	0	0	0	0	0	0
COSN13736367	chr17	58423017	58423017	USP32	46569	5	1064094	C17orf82	chr17	59487111	59491111	0	0	0	0	0	0
COSN13736367	chr17	58423017	58423017	USP32	46569	5	1243546	NACA2	chr17	59666563	59670563	0	0	0	0	0	0
COSN13736367	chr17	58423017	58423017	USP32	46569	5	1243546	NACA2	chr17	59666563	59670563	0	0	0	0	0	0
COSN13736367	chr17	58423017	58423017	USP32	46569	5	1580360	INTS2	chr17	60003377	60007377	0	0	0	0	0	0
COSN13736367	chr17	58423017	58423017	USP32	46569	5	1717626	MED13	chr17	60140643	60144643	0	0	0	0	0	0
COSN13734721	chr17	56636802	56636802	C17orf47	15069	5	707369	MRPS23	chr17	55925433	55929433	0	0	0	1	0	0
COSN13734721	chr17	56636802	56636802	C17orf47	15069	5	654052	CUEDC1	chr17	55978750	55982750	0	0	0	0	0	0
COSN13734721	chr17	56636802	56636802	C17orf47	15069	5	569187	VEZF1	chr17	56063615	56067615	0	0	0	0	0	0
COSN13734721	chr17	56636802	56636802	C17orf47	15069	5	364714	EPX	chr17	56268088	56272088	0	0	0	0	0	0
COSN13734721	chr17	56636802	56636802	C17orf47	15069	5	139859	RNF43	chr17	56492943	56496943	0	0	0	0	0	1
COSN13734721	chr17	56636802	56636802	C17orf47	15069	5	39551	MTMR4	chr17	56593251	56597251	0	0	0	0	0	0
COSN13734721	chr17	56636802	56636802	C17orf47	15069	5	37605	SEPT4-AS1	chr17	56595197	56599197	0	0	0	0	0	0
COSN13734721	chr17	56636802	56636802	C17orf47	15069	5	589780	MIR301A	chr17	57226582	57230582	0	0	0	0	0	0
COSN13734721	chr17	56636802	56636802	C17orf47	15069	5	1403315	RNFT1	chr17	58040117	58044117	0	0	0	0	0	0
COSN13734721	chr17	56636802	56636802	C17orf47	15069	5	1403654	LOC101927755	chr17	58040456	58044456	0	0	0	0	0	0
COSN13734721	chr17	56636802	56636802	C17orf47	15069	5	1481664	MIR4737	chr17	58118466	58122466	0	0	0	0	0	0
COSN13734721	chr17	56636802	56636802	C17orf47	15069	5	1588499	CA4	chr17	58225301	58229301	0	0	0	0	0	0
COSN13734721	chr17	56636802	56636802	C17orf47	15069	5	1830784	USP32	chr17	58467586	58471586	0	0	0	1	0	0
COSN13734721	chr17	56636802	56636802	C17orf47	15069	5	1964799	APPBP2	chr17	58601601	58605601	0	0	0	0	0	1
COSN13734721	chr17	56636802	56636802	C17orf47	15069	5	2003104	LOC388406	chr17	58639906	58643906	0	0	0	0	0	0
COSN13734721	chr17	56636802	56636802	C17orf47	15069	5	2038741	PPM1D	chr17	58675543	58679543	1	0	0	0	0	1
COSN13734721	chr17	56636802	56636802	C17orf47	15069	5	2116369	BCAS3	chr17	58753171	58757171	0	0	0	0	0	0
COSN13694575	chr16	84806131	84806131	CRISPLD2	47455	5	45455	CRISPLD2	chr16	84851586	84855586	0	0	1	0	0	0
COSN13694575	chr16	84806131	84806131	CRISPLD2	47455	5	253225	KIAA0513	chr16	85059356	85063356	0	0	0	0	0	0
COSN13576739	chr14	21945499	21945499	TOX4	165	5	187364	RPGRIP1	chr14	21754135	21758135	0	0	0	1	0	0
COSN13476289	chr1	156195269	156195269	PMF1,PMF1-BGLAP	12491	5	272142	MIR6738	chr1	155919127	155923127	0	0	0	0	0	0
COSN13476289	chr1	156195269	156195269	PMF1,PMF1-BGLAP	12491	5	245303	ARHGEF2	chr1	155945966	155949966	0	0	0	0	0	0
COSN13476289	chr1	156195269	156195269	PMF1,PMF1-BGLAP	12491	5	244933	ARHGEF2	chr1	155946336	155950336	0	0	0	0	0	0
COSN13476289	chr1	156195269	156195269	PMF1,PMF1-BGLAP	12491	5	192952	MIR9-1	chr1	156388221	156392221	0	0	0	0	0	0
COSN13476289	chr1	156195269	156195269	PMF1,PMF1-BGLAP	12491	5	631443	INSRR	chr1	156826712	156830712	0	0	0	0	0	0
COSN13476289	chr1	156195269	156195269	PMF1,PMF1-BGLAP	12491	5	633401	NTRK1	chr1	156828670	156832670	0	1	0	0	0	0
COSN13472019	chr1	153747704	153747704	SLC27A3	63	5	415375	S100A9	chr1	153328329	153332329	0	0	0	0	0	0
COSN13472019	chr1	153747704	153747704	SLC27A3	63	5	356705	S100A7A	chr1	153386999	153390999	0	0	0	0	0	0
COSN13472019	chr1	153747704	153747704	SLC27A3	63	5	333201	S100A7L2	chr1	153410503	153414503	0	0	0	0	0	0
COSN13472019	chr1	153747704	153747704	SLC27A3	63	5	1178863	PBXIP1	chr1	154926567	154930567	0	0	1	0	0	0
COSN13472019	chr1	153747704	153747704	SLC27A3	63	5	1184554	PYGO2	chr1	154932258	154936258	0	0	0	0	0	0
COSN13472019	chr1	153747704	153747704	SLC27A3	63	5	1193519	SHC1	chr1	154941223	154945223	1	0	0	0	0	0
COSN13472019	chr1	153747704	153747704	SLC27A3	63	5	1193519	SHC1	chr1	154941223	154945223	1	0	0	0	0	0
COSN13472019	chr1	153747704	153747704	SLC27A3	63	5	1197255	SHC1	chr1	154944959	154948959	1	0	0	0	0	0
COSN13472019	chr1	153747704	153747704	SLC27A3	63	5	1197413	CKS1B	chr1	154945117	154949117	1	0	0	1	0	0
COSN13472019	chr1	153747704	153747704	SLC27A3	63	5	1198464	MIR4258	chr1	154946168	154950168	0	0	0	0	0	0
COSN13472019	chr1	153747704	153747704	SLC27A3	63	5	1225401	ZBTB7B	chr1	154973105	154977105	0	0	0	0	0	0
COSN13472019	chr1	153747704	153747704	SLC27A3	63	5	1286508	EFNA4	chr1	155034212	155038212	0	0	0	0	0	0
COSN13472019	chr1	153747704	153747704	SLC27A3	63	5	1350644	EFNA1	chr1	155098348	155102348	0	0	0	0	0	0
COSN13472019	chr1	153747704	153747704	SLC27A3	63	5	1397525	TRIM46	chr1	155145229	155149229	0	0	0	0	0	0
COSN13472019	chr1	153747704	153747704	SLC27A3	63	5	1447621	GBAP1	chr1	155195325	155199325	0	0	0	0	0	0
COSN13472019	chr1	153747704	153747704	SLC27A3	63	5	1493616	CLK2	chr1	155241320	155245320	0	0	0	0	0	0
COSN13472019	chr1	153747704	153747704	SLC27A3	63	5	1540935	RUSC1	chr1	155288639	155292639	0	0	0	1	0	0
COSN13472019	chr1	153747704	153747704	SLC27A3	63	5	1544023	RUSC1	chr1	155291727	155295727	0	0	0	1	0	0
COSN13472019	chr1	153747704	153747704	SLC27A3	63	5	1544234	RUSC1-AS1	chr1	155291938	155295938	0	0	0	0	0	0
COSN13472019	chr1	153747704	153747704	SLC27A3	63	5	1544481	RUSC1	chr1	155292185	155296185	0	0	0	1	0	0
COSN13453450	chr1	109734137	109734137	KIAA1324	4967	5	629167	FAM102B	chr1	109100970	109104970	0	0	0	0	0	0
COSN13453450	chr1	109734137	109734137	KIAA1324	4967	5	312535	GPSM2	chr1	109417602	109421602	0	0	0	1	0	0
COSN13453450	chr1	109734137	109734137	KIAA1324	4967	5	405377	MIR197	chr1	110139514	110143514	0	0	0	0	0	0
COSN13402125	chr12	52738112	52738112	KRT85	20294	5	290927	NR4A1	chr12	52443185	52447185	0	1	1	0	0	0
COSN13402125	chr12	52738112	52738112	KRT85	20294	5	860979	ITGB7	chr12	53599091	53603091	0	0	0	0	0	0
COSN13402125	chr12	52738112	52738112	KRT85	20294	5	1118139	PCBP2-OT1	chr12	53856251	53860251	0	0	0	0	0	0
COSN13402125	chr12	52738112	52738112	KRT85	20294	5	1118139	PCBP2-OT1	chr12	53856251	53860251	0	0	0	0	0	0
COSN13402125	chr12	52738112	52738112	KRT85	20294	5	1161310	NPFF	chr12	53899422	53903422	0	0	0	0	0	0
COSN13402125	chr12	52738112	52738112	KRT85	20294	5	1279668	ATF7	chr12	54017780	54021780	0	0	0	0	0	0
COSN13402125	chr12	52738112	52738112	KRT85	20294	5	1280087	ATF7	chr12	54018199	54022199	0	0	0	0	0	0
COSN13398616	chr12	49412549	49412549	PRKAG1	18	5	687787	H1FNT	chr12	48720762	48724762	0	0	0	0	0	0
COSN13398616	chr12	49412549	49412549	PRKAG1	18	5	44908	WNT10B	chr12	49363641	49367641	1	0	0	0	0	0
COSN13398616	chr12	49412549	49412549	PRKAG1	18	5	518390	KCNH3	chr12	49930939	49934939	0	0	0	0	0	0
COSN13398616	chr12	49412549	49412549	PRKAG1	18	5	518390	KCNH3	chr12	49930939	49934939	0	0	0	0	0	0
COSN14329842	chr8	144400279	144400279	TOP1MT	16782	6	702446	ARC	chr8	143693833	143697833	0	0	0	0	0	0
COSN14329842	chr8	144400279	144400279	TOP1MT	16782	6	48673	GLI4	chr8	144347606	144351606	1	0	0	0	0	0
COSN14329842	chr8	144400279	144400279	TOP1MT	16782	6	710004	MIR6846	chr8	145110283	145114283	0	0	0	0	0	0
COSN14329842	chr8	144400279	144400279	TOP1MT	16782	6	713327	OPLAH	chr8	145113606	145117606	0	0	0	0	0	0
COSN14329842	chr8	144400279	144400279	TOP1MT	16782	6	1157664	SCRT1	chr8	145557943	145561943	0	0	0	1	0	0
COSN14329842	chr8	144400279	144400279	TOP1MT	16782	6	1350137	LRRC24	chr8	145750416	145754416	0	0	0	0	0	0
COSN14329842	chr8	144400279	144400279	TOP1MT	16782	6	1352179	C8orf82	chr8	145752458	145756458	0	0	0	0	0	0
COSN14329842	chr8	144400279	144400279	TOP1MT	16782	6	1350137	LRRC24	chr8	145750416	145754416	0	0	0	0	0	0
COSN14329842	chr8	144400279	144400279	TOP1MT	16782	6	1352179	C8orf82	chr8	145752458	145756458	0	0	0	0	0	0
COSN14329842	chr8	144400279	144400279	TOP1MT	16782	6	1508918	ARHGAP39	chr8	145909197	145913197	0	0	0	0	0	0
COSN14329842	chr8	144400279	144400279	TOP1MT	16782	6	1676173	COMMD5	chr8	146076452	146080452	0	0	0	1	0	0
COSN14329842	chr8	144400279	144400279	TOP1MT	16782	6	1676684	COMMD5	chr8	146076963	146080963	0	0	0	1	0	0
COSN14329842	chr8	144400279	144400279	TOP1MT	16782	6	1773995	ZNF16	chr8	146174274	146178274	0	0	0	0	0	0
COSN14329842	chr8	144400279	144400279	TOP1MT	16782	6	1875544	C8orf33	chr8	146275823	146279823	0	0	0	1	0	0
COSN14324274	chr8	125551305	125551305	TATDN1	24	6	289666	LOC101927588	chr8	125257639	125261639	0	0	0	0	0	0
COSN14250256	chr7	105222850	105222850	EFCAB10	874	6	281624	SRPK2	chr7	104937226	104941226	0	0	0	0	0	0
COSN14250256	chr7	105222850	105222850	EFCAB10	874	6	527941	SYPL1	chr7	105750791	105754791	0	0	0	0	0	0
COSN14250256	chr7	105222850	105222850	EFCAB10	874	6	528243	SYPL1	chr7	105751093	105755093	0	0	0	0	0	0
COSN14213575	chr6	26285740	26285740	HIST1H4H	13	6	95583	BTN2A2	chr6	26381323	26385323	0	0	0	0	0	0
COSN14213575	chr6	26285740	26285740	HIST1H4H	13	6	95588	BTN2A2	chr6	26381328	26385328	0	0	0	0	0	0
COSN14213575	chr6	26285740	26285740	HIST1H4H	13	6	95698	BTN2A2	chr6	26381438	26385438	0	0	0	0	0	0
COSN14213575	chr6	26285740	26285740	HIST1H4H	13	6	152959	BTN3A3	chr6	26438699	26442699	0	0	0	0	0	0
COSN14213575	chr6	26285740	26285740	HIST1H4H	13	6	1055413	ZNF204P	chr6	27341153	27345153	0	0	0	0	0	0
COSN14213508	chr6	26240560	26240560	HIST1H4F	93	6	140763	BTN2A2	chr6	26381323	26385323	0	0	0	0	0	0
COSN14213508	chr6	26240560	26240560	HIST1H4F	93	6	140768	BTN2A2	chr6	26381328	26385328	0	0	0	0	0	0
COSN14213508	chr6	26240560	26240560	HIST1H4F	93	6	140878	BTN2A2	chr6	26381438	26385438	0	0	0	0	0	0
COSN14213508	chr6	26240560	26240560	HIST1H4F	93	6	198139	BTN3A3	chr6	26438699	26442699	0	0	0	0	0	0
COSN14213508	chr6	26240560	26240560	HIST1H4F	93	6	1113963	ZNF391	chr6	27354523	27358523	0	0	0	0	0	0
COSN14109235	chr4	3039033	3039033	HTT	37203	6	670429	ZFYVE28	chr4	2364604	2368604	0	0	0	0	0	0
COSN14109235	chr4	3039033	3039033	HTT	37203	6	616663	ZFYVE28	chr4	2418370	2422370	0	0	0	0	0	0
COSN14109235	chr4	3039033	3039033	HTT	37203	6	616362	CFAP99	chr4	2418671	2422671	0	0	0	0	0	0
COSN14109235	chr4	3039033	3039033	HTT	37203	6	242284	SH3BP2	chr4	2792749	2796749	0	0	1	0	0	0
COSN14109235	chr4	3039033	3039033	HTT	37203	6	402626	HGFAC	chr4	3441659	3445659	0	0	1	0	0	0
COSN14109235	chr4	3039033	3039033	HTT	37203	6	727262	ADRA2C	chr4	3766295	3770295	0	0	0	0	0	0
COSN14019448	chr3	10327730	10327730	LINC00852	1628	6	1782386	LMCD1-AS1	chr3	8541344	8545344	0	0	0	0	0	0
COSN14019448	chr3	10327730	10327730	LINC00852	1628	6	1782238	LMCD1	chr3	8541492	8545492	0	0	0	0	0	0
COSN14019448	chr3	10327730	10327730	LINC00852	1628	6	1550245	CAV3	chr3	8773485	8777485	0	0	0	0	0	0
COSN13917160	chr22	41252584	41252584	ST13	428	6	762477	DESI1	chr22	42015061	42019061	0	0	0	0	0	0
COSN13917160	chr22	41252584	41252584	ST13	428	6	762582	XRCC6	chr22	42015166	42019166	0	0	0	0	0	0
COSN13917160	chr22	41252584	41252584	ST13	428	6	762761	XRCC6	chr22	42015345	42019345	0	0	0	0	0	0
COSN13908390	chr22	29138422	29138422	HSCB	380	6	735758	NEFH	chr22	29874180	29878180	0	0	1	0	0	0
COSN13867776	chr20	49212915	49212915	MIR645	10593	6	481180	UBE2V1	chr20	48727735	48731735	1	0	0	0	0	0
COSN13867776	chr20	49212915	49212915	MIR645	10593	6	38540	FAM65C	chr20	49251455	49255455	0	0	0	0	0	0
COSN13867776	chr20	49212915	49212915	MIR645	10593	6	47092	LOC100506175	chr20	49260007	49264007	0	0	0	0	0	0
COSN13867776	chr20	49212915	49212915	MIR645	10593	6	93152	FAM65C	chr20	49306067	49310067	0	0	0	0	0	0
COSN13817463	chr19	48973122	48973122	CYTH2	658	6	80306	SULT2B1	chr19	49053428	49057428	0	0	0	0	0	0
COSN13817463	chr19	48973122	48973122	CYTH2	658	6	268848	RASIP1	chr19	49241970	49245970	0	0	0	0	0	0
COSN13817463	chr19	48973122	48973122	CYTH2	658	6	577246	CGB8	chr19	49550368	49554368	0	0	0	0	0	0
COSN13817463	chr19	48973122	48973122	CYTH2	658	6	583875	CGB7	chr19	49556997	49560997	0	0	0	0	0	0
COSN13817463	chr19	48973122	48973122	CYTH2	658	6	647275	C19orf73	chr19	49620397	49624397	0	0	0	0	0	0
COSN13817463	chr19	48973122	48973122	CYTH2	658	6	647523	PPFIA3	chr19	49620645	49624645	0	0	0	1	0	0
COSN13745294	chr17	7249388	7249388	KCTD11	5819	6	491846	KDM6B	chr17	7741234	7745234	0	0	0	0	0	0
COSN13745294	chr17	7249388	7249388	KCTD11	5819	6	838874	MIR4521	chr17	8088262	8092262	0	0	0	0	0	0
COSN13745294	chr17	7249388	7249388	KCTD11	5819	6	842176	BORCS6	chr17	8091564	8095564	0	0	0	0	0	0
COSN13745294	chr17	7249388	7249388	KCTD11	5819	6	842176	BORCS6	chr17	8091564	8095564	0	0	0	0	0	0
COSN13745294	chr17	7249388	7249388	KCTD11	5819	6	875973	LINC00324	chr17	8125361	8129361	0	0	0	0	0	0
COSN13745294	chr17	7249388	7249388	KCTD11	5819	6	900025	CTC1	chr17	8149413	8153413	0	0	0	0	0	0
COSN13745294	chr17	7249388	7249388	KCTD11	5819	6	901207	PFAS	chr17	8150595	8154595	0	0	1	0	0	0
COSN13738451	chr17	61627967	61627967	DCAF7	172	6	1685047	BRIP1	chr17	59938920	59942920	0	1	0	1	0	0
COSN13738451	chr17	61627967	61627967	DCAF7	172	6	1620590	INTS2	chr17	60003377	60007377	0	0	0	0	0	0
COSN13736367	chr17	58423017	58423017	USP32	46569	6	2388333	CUEDC1	chr17	56030684	56034684	0	0	0	0	0	0
COSN13736367	chr17	58423017	58423017	USP32	46569	6	2260452	LOC101927666	chr17	56158565	56162565	0	0	0	0	0	0
COSN13736367	chr17	58423017	58423017	USP32	46569	6	2260238	DYNLL2	chr17	56158779	56162779	0	0	0	1	0	0
COSN13736367	chr17	58423017	58423017	USP32	46569	6	2018207	BZRAP1-AS1	chr17	56400810	56404810	0	0	0	0	0	0
COSN13736367	chr17	58423017	58423017	USP32	46569	6	2014865	BZRAP1	chr17	56404152	56408152	0	0	1	0	0	0
COSN13736367	chr17	58423017	58423017	USP32	46569	6	1991418	SUPT4H1	chr17	56427599	56431599	0	0	0	0	0	0
COSN13736367	chr17	58423017	58423017	USP32	46569	6	1825766	MTMR4	chr17	56593251	56597251	0	0	0	0	0	0
COSN13736367	chr17	58423017	58423017	USP32	46569	6	1823820	SEPT4-AS1	chr17	56595197	56599197	0	0	0	0	0	0
COSN13736367	chr17	58423017	58423017	USP32	46569	6	1815609	SEPT4	chr17	56603408	56607408	0	1	0	0	0	0
COSN13736367	chr17	58423017	58423017	USP32	46569	6	1814189	SEPT4	chr17	56604828	56608828	0	1	0	0	0	0
COSN13736367	chr17	58423017	58423017	USP32	46569	6	1802838	SEPT4	chr17	56616179	56620179	0	1	0	0	0	0
COSN13736367	chr17	58423017	58423017	USP32	46569	6	1587788	PPM1E	chr17	56831229	56835229	0	0	0	1	0	0
COSN13736367	chr17	58423017	58423017	USP32	46569	6	1192435	MIR301A	chr17	57226582	57230582	0	0	0	0	0	0
COSN13736367	chr17	58423017	58423017	USP32	46569	6	1011965	YPEL2	chr17	57407052	57411052	0	0	0	0	0	0
COSN13734721	chr17	56636802	56636802	C17orf47	15069	6	319016	LPO	chr17	56313786	56317786	0	0	0	0	0	0
COSN13734721	chr17	56636802	56636802	C17orf47	15069	6	37605	SEPT4-AS1	chr17	56595197	56599197	0	0	0	0	0	0
COSN13734721	chr17	56636802	56636802	C17orf47	15069	6	1527026	WFDC21P	chr17	58163828	58167828	0	0	0	0	0	0
COSN13734721	chr17	56636802	56636802	C17orf47	15069	6	1588499	CA4	chr17	58225301	58229301	0	0	0	0	0	0
COSN13734721	chr17	56636802	56636802	C17orf47	15069	6	1670204	SCARNA20	chr17	58307006	58311006	0	0	0	0	0	0
COSN13734721	chr17	56636802	56636802	C17orf47	15069	6	1861062	C17orf64	chr17	58497864	58501864	0	0	0	1	0	0
COSN13734721	chr17	56636802	56636802	C17orf47	15069	6	1861062	C17orf64	chr17	58497864	58501864	0	0	0	1	0	0
COSN13734721	chr17	56636802	56636802	C17orf47	15069	6	2838165	TBX2-AS1	chr17	59474967	59478967	0	0	0	0	0	0
COSN13734721	chr17	56636802	56636802	C17orf47	15069	6	2838454	TBX2	chr17	59475256	59479256	0	0	1	0	0	0
COSN13694575	chr16	84806131	84806131	CRISPLD2	47455	6	402003	ATP2C2	chr16	84400128	84404128	0	0	0	1	0	0
COSN13476289	chr1	156195269	156195269	PMF1,PMF1-BGLAP	12491	6	693154	LRRC71	chr1	156888423	156892423	0	0	0	0	0	0
COSN13472019	chr1	153747704	153747704	SLC27A3	63	6	1256553	DCST2	chr1	155004257	155008257	0	0	0	0	0	0
COSN13472019	chr1	153747704	153747704	SLC27A3	63	6	1256577	DCST1	chr1	155004281	155008281	0	0	0	0	0	0
COSN13472019	chr1	153747704	153747704	SLC27A3	63	6	1301643	EFNA3	chr1	155049347	155053347	0	0	0	0	0	0
COSN13472019	chr1	153747704	153747704	SLC27A3	63	6	1363179	DPM3	chr1	155110883	155114883	0	0	0	0	0	0
COSN13472019	chr1	153747704	153747704	SLC27A3	63	6	1363292	DPM3	chr1	155110996	155114996	0	0	0	0	0	0
COSN13472019	chr1	153747704	153747704	SLC27A3	63	6	1396100	KRTCAP2	chr1	155143804	155147804	0	0	0	0	0	0
COSN13472019	chr1	153747704	153747704	SLC27A3	63	6	1396558	TRIM46	chr1	155144262	155148262	0	0	0	0	0	0
COSN13472019	chr1	153747704	153747704	SLC27A3	63	6	1397525	TRIM46	chr1	155145229	155149229	0	0	0	0	0	0
COSN13472019	chr1	153747704	153747704	SLC27A3	63	6	1428068	THBS3	chr1	155175772	155179772	0	0	0	0	0	0
COSN13472019	chr1	153747704	153747704	SLC27A3	63	6	1428785	MTX1	chr1	155176489	155180489	0	0	0	1	0	0
COSN13472019	chr1	153747704	153747704	SLC27A3	63	6	1464949	GBA	chr1	155212653	155216653	0	0	0	0	0	0
COSN13472019	chr1	153747704	153747704	SLC27A3	63	6	1475570	FAM189B	chr1	155223274	155227274	0	0	0	0	0	0
COSN13472019	chr1	153747704	153747704	SLC27A3	63	6	1482472	SCAMP3	chr1	155230176	155234176	0	0	0	0	0	0
COSN13472019	chr1	153747704	153747704	SLC27A3	63	6	1497513	HCN3	chr1	155245217	155249217	0	0	0	0	0	0
COSN13472019	chr1	153747704	153747704	SLC27A3	63	6	1528834	FDPS	chr1	155276538	155280538	0	0	0	1	0	0
COSN13472019	chr1	153747704	153747704	SLC27A3	63	6	1529000	FDPS	chr1	155276704	155280704	0	0	0	1	0	0
COSN13472019	chr1	153747704	153747704	SLC27A3	63	6	1782067	ASH1L-AS1	chr1	155529771	155533771	0	0	0	0	0	0
COSN13472019	chr1	153747704	153747704	SLC27A3	63	6	1782620	ASH1L	chr1	155530324	155534324	0	0	1	0	0	0
COSN13472019	chr1	153747704	153747704	SLC27A3	63	6	1830256	MSTO1	chr1	155577960	155581960	0	0	0	1	0	0
COSN13472019	chr1	153747704	153747704	SLC27A3	63	6	1830274	MSTO2P	chr1	155577978	155581978	0	0	0	0	0	0
COSN13472019	chr1	153747704	153747704	SLC27A3	63	6	1908743	YY1AP1	chr1	155656447	155660447	0	0	0	0	0	0
COSN13472019	chr1	153747704	153747704	SLC27A3	63	6	1908811	YY1AP1	chr1	155656515	155660515	0	0	0	0	0	0
COSN13472019	chr1	153747704	153747704	SLC27A3	63	6	1908861	YY1AP1	chr1	155656565	155660565	0	0	0	0	0	0
COSN13472019	chr1	153747704	153747704	SLC27A3	63	6	1908864	YY1AP1	chr1	155656568	155660568	0	0	0	0	0	0
COSN13472019	chr1	153747704	153747704	SLC27A3	63	6	1909060	YY1AP1	chr1	155656764	155660764	0	0	0	0	0	0
COSN13472019	chr1	153747704	153747704	SLC27A3	63	6	1909115	YY1AP1	chr1	155656819	155660819	0	0	0	0	0	0
COSN13472019	chr1	153747704	153747704	SLC27A3	63	6	1909119	YY1AP1	chr1	155656823	155660823	0	0	0	0	0	0
COSN13472019	chr1	153747704	153747704	SLC27A3	63	6	1909177	DAP3	chr1	155656881	155660881	0	0	0	0	0	0
COSN13472019	chr1	153747704	153747704	SLC27A3	63	6	1909180	DAP3	chr1	155656884	155660884	0	0	0	0	0	0
COSN13453450	chr1	109734137	109734137	KIAA1324	4967	6	1225073	VAV3-AS1	chr1	108505064	108509064	0	0	0	0	0	0
COSN13453450	chr1	109734137	109734137	KIAA1324	4967	6	1224592	VAV3	chr1	108505545	108509545	1	0	0	0	0	0
COSN13453450	chr1	109734137	109734137	KIAA1324	4967	6	996706	SLC25A24	chr1	108733431	108737431	0	0	0	0	0	0
COSN13453450	chr1	109734137	109734137	KIAA1324	4967	6	570507	EPS8L3	chr1	110304644	110308644	0	0	0	0	0	0
COSN13402125	chr12	52738112	52738112	KRT85	20294	6	390662	ACVR1B	chr12	52343450	52347450	0	0	0	0	0	1
COSN13402125	chr12	52738112	52738112	KRT85	20294	6	388949	ACVR1B	chr12	52345163	52349163	0	0	0	0	0	1
COSN13398616	chr12	49412549	49412549	PRKAG1	18	6	368407	LOC100335030	chr12	49780956	49784956	0	0	0	0	0	0
COSN13398616	chr12	49412549	49412549	PRKAG1	18	6	940729	AQP5	chr12	50353278	50357278	0	0	0	0	0	0
COSN13398616	chr12	49412549	49412549	PRKAG1	18	6	942017	LOC101927318	chr12	50354566	50358566	0	0	0	0	0	0
COSN13398616	chr12	49412549	49412549	PRKAG1	18	6	942156	LOC101927318	chr12	50354705	50358705	0	0	0	0	0	0
COSN13398616	chr12	49412549	49412549	PRKAG1	18	6	942158	LOC101927318	chr12	50354707	50358707	0	0	0	0	0	0
COSN13398616	chr12	49412549	49412549	PRKAG1	18	6	1091214	COX14	chr12	50503763	50507763	0	0	0	0	0	0
COSN13398616	chr12	49412549	49412549	PRKAG1	18	6	1146767	CERS5	chr12	50559316	50563316	0	0	0	0	0	0
COSN14329842	chr8	144400279	144400279	TOP1MT	16782	7	913669	TSNARE1	chr8	143482610	143486610	0	0	0	0	0	0
COSN14329842	chr8	144400279	144400279	TOP1MT	16782	7	646867	JRK	chr8	143749412	143753412	0	0	0	0	0	0
COSN14329842	chr8	144400279	144400279	TOP1MT	16782	7	646554	PSCA	chr8	143749725	143753725	0	0	0	0	0	0
COSN14329842	chr8	144400279	144400279	TOP1MT	16782	7	616751	LY6K	chr8	143779528	143783528	0	0	0	0	0	0
COSN14329842	chr8	144400279	144400279	TOP1MT	16782	7	589888	LOC100288181	chr8	143806391	143810391	0	0	0	0	0	0
COSN14329842	chr8	144400279	144400279	TOP1MT	16782	7	589659	THEM6	chr8	143806620	143810620	0	0	0	0	0	0
COSN14329842	chr8	144400279	144400279	TOP1MT	16782	7	547033	LYNX1	chr8	143849246	143853246	0	0	0	0	0	0
COSN14329842	chr8	144400279	144400279	TOP1MT	16782	7	539841	LYNX1	chr8	143856438	143860438	0	0	0	0	0	0
COSN14329842	chr8	144400279	144400279	TOP1MT	16782	7	539535	LYNX1	chr8	143856744	143860744	0	0	0	0	0	0
COSN14329842	chr8	144400279	144400279	TOP1MT	16782	7	539015	LYNX1	chr8	143857264	143861264	0	0	0	0	0	0
COSN14329842	chr8	144400279	144400279	TOP1MT	16782	7	156822	LY6H	chr8	144239457	144243457	0	0	0	0	0	0
COSN14329842	chr8	144400279	144400279	TOP1MT	16782	7	156524	LY6H	chr8	144239755	144243755	0	0	0	0	0	0
COSN14329842	chr8	144400279	144400279	TOP1MT	16782	7	156226	LY6H	chr8	144240053	144244053	0	0	0	0	0	0
COSN14329842	chr8	144400279	144400279	TOP1MT	16782	7	1319829	PPP1R16A	chr8	145720108	145724108	0	0	0	0	0	0
COSN14329842	chr8	144400279	144400279	TOP1MT	16782	7	1436609	ARHGAP39	chr8	145836888	145840888	0	0	0	0	0	0
COSN14250256	chr7	105222850	105222850	EFCAB10	874	7	311326	SRPK2	chr7	104907524	104911524	0	0	0	0	0	0
COSN14213575	chr6	26285740	26285740	HIST1H4H	13	7	77646	BTN3A2	chr6	26363386	26367386	0	0	0	0	0	0
COSN14213575	chr6	26285740	26285740	HIST1H4H	13	7	1441782	LOC100131289	chr6	27727522	27731522	0	0	0	0	0	0
COSN14213575	chr6	26285740	26285740	HIST1H4H	13	7	1573223	HIST1H2AM	chr6	27858963	27862963	0	0	0	0	0	0
COSN14213575	chr6	26285740	26285740	HIST1H4H	13	7	1573462	HIST1H2BO	chr6	27859202	27863202	0	0	0	1	0	0
COSN14213508	chr6	26240560	26240560	HIST1H4F	93	7	122826	BTN3A2	chr6	26363386	26367386	0	0	0	0	0	0
COSN14213508	chr6	26240560	26240560	HIST1H4F	93	7	1100593	ZNF204P	chr6	27341153	27345153	0	0	0	0	0	0
COSN14213508	chr6	26240560	26240560	HIST1H4F	93	7	1486962	LOC100131289	chr6	27727522	27731522	0	0	0	0	0	0
COSN14213508	chr6	26240560	26240560	HIST1H4F	93	7	1618403	HIST1H2AM	chr6	27858963	27862963	0	0	0	0	0	0
COSN14213508	chr6	26240560	26240560	HIST1H4F	93	7	1618642	HIST1H2BO	chr6	27859202	27863202	0	0	0	1	0	0
COSN14109235	chr4	3039033	3039033	HTT	37203	7	993314	C4orf48	chr4	2041719	2045719	0	0	0	1	0	0
COSN14109235	chr4	3039033	3039033	HTT	37203	7	993257	C4orf48	chr4	2041776	2045776	0	0	0	1	0	0
COSN14109235	chr4	3039033	3039033	HTT	37203	7	402626	HGFAC	chr4	3441659	3445659	0	0	1	0	0	0
COSN14109235	chr4	3039033	3039033	HTT	37203	7	727262	ADRA2C	chr4	3766295	3770295	0	0	0	0	0	0
COSN14078617	chr3	64507821	64507821	ADAMTS9-AS1	39200	7	700781	C3orf49	chr3	63803040	63807040	0	0	0	0	0	0
COSN14019448	chr3	10327730	10327730	LINC00852	1628	7	1631966	SSUH2	chr3	8691764	8695764	0	0	0	0	0	0
COSN13917160	chr22	41252584	41252584	ST13	428	7	731287	PMM1	chr22	41983871	41987871	0	0	0	0	0	0
COSN13917160	chr22	41252584	41252584	ST13	428	7	830329	SNU13	chr22	42082913	42086913	0	0	0	0	0	0
COSN13917160	chr22	41252584	41252584	ST13	428	7	831962	C22orf46	chr22	42084546	42088546	0	0	0	0	0	0
COSN13817463	chr19	48973122	48973122	CYTH2	658	7	268848	RASIP1	chr19	49241970	49245970	0	0	0	0	0	0
COSN13817463	chr19	48973122	48973122	CYTH2	658	7	601076	KCNA7	chr19	49574198	49578198	0	0	0	0	0	0
COSN13817463	chr19	48973122	48973122	CYTH2	658	7	889630	TEAD2	chr19	49862752	49866752	0	0	0	0	0	0
COSN13817463	chr19	48973122	48973122	CYTH2	658	7	890592	TEAD2	chr19	49863714	49867714	0	0	0	0	0	0
COSN13817463	chr19	48973122	48973122	CYTH2	658	7	891864	DKKL1	chr19	49864986	49868986	0	0	0	0	0	0
COSN13817463	chr19	48973122	48973122	CYTH2	658	7	891919	DKKL1	chr19	49865041	49869041	0	0	0	0	0	0
COSN13797419	chr19	33698583	33698583	LRP3	12985	7	474850	CHST8	chr19	34173433	34177433	0	0	0	0	0	0
COSN13745294	chr17	7249388	7249388	KCTD11	5819	7	770472	ALOXE3	chr17	8019860	8023860	0	1	0	0	0	0
COSN13745294	chr17	7249388	7249388	KCTD11	5819	7	770846	ALOXE3	chr17	8020234	8024234	0	1	0	0	0	0
COSN13745294	chr17	7249388	7249388	KCTD11	5819	7	776022	HES7	chr17	8025410	8029410	0	0	0	0	0	0
COSN13745294	chr17	7249388	7249388	KCTD11	5819	7	940580	RANGRF	chr17	8189968	8193968	0	0	1	0	0	0
COSN13745294	chr17	7249388	7249388	KCTD11	5819	7	946782	SLC25A35	chr17	8196170	8200170	0	0	1	0	0	0
COSN13745294	chr17	7249388	7249388	KCTD11	5819	7	1035094	RPL26	chr17	8284482	8288482	1	0	1	0	0	0
COSN13745294	chr17	7249388	7249388	KCTD11	5819	7	1035177	RPL26	chr17	8284565	8288565	1	0	1	0	0	0
COSN13738451	chr17	61627967	61627967	DCAF7	172	7	2149000	TBX2-AS1	chr17	59474967	59478967	0	0	0	0	0	0
COSN13738451	chr17	61627967	61627967	DCAF7	172	7	2148711	TBX2	chr17	59475256	59479256	0	0	1	0	0	0
COSN13738451	chr17	61627967	61627967	DCAF7	172	7	2136856	C17orf82	chr17	59487111	59491111	0	0	0	0	0	0
COSN13738451	chr17	61627967	61627967	DCAF7	172	7	2136856	C17orf82	chr17	59487111	59491111	0	0	0	0	0	0
COSN13738451	chr17	61627967	61627967	DCAF7	172	7	1957404	NACA2	chr17	59666563	59670563	0	0	0	0	0	0
COSN13738451	chr17	61627967	61627967	DCAF7	172	7	1483324	MED13	chr17	60140643	60144643	0	0	0	0	0	0
COSN13736367	chr17	58423017	58423017	USP32	46569	7	2493584	MRPS23	chr17	55925433	55929433	0	0	0	1	0	0
COSN13736367	chr17	58423017	58423017	USP32	46569	7	2440267	CUEDC1	chr17	55978750	55982750	0	0	0	0	0	0
COSN13736367	chr17	58423017	58423017	USP32	46569	7	2355402	VEZF1	chr17	56063615	56067615	0	0	0	0	0	0
COSN13736367	chr17	58423017	58423017	USP32	46569	7	2150929	EPX	chr17	56268088	56272088	0	0	0	0	0	0
COSN13736367	chr17	58423017	58423017	USP32	46569	7	2124351	MKS1	chr17	56294666	56298666	0	0	0	0	0	0
COSN13736367	chr17	58423017	58423017	USP32	46569	7	2124051	MKS1	chr17	56294966	56298966	0	0	0	0	0	0
COSN13736367	chr17	58423017	58423017	USP32	46569	7	2014865	BZRAP1	chr17	56404152	56408152	0	0	1	0	0	0
COSN13736367	chr17	58423017	58423017	USP32	46569	7	2014719	BZRAP1-AS1	chr17	56404298	56408298	0	0	0	0	0	0
COSN13736367	chr17	58423017	58423017	USP32	46569	7	2014052	BZRAP1-AS1	chr17	56404965	56408965	0	0	0	0	0	0
COSN13736367	chr17	58423017	58423017	USP32	46569	7	2012338	MIR142	chr17	56406679	56410679	0	0	0	0	0	0
COSN13736367	chr17	58423017	58423017	USP32	46569	7	2007634	MIR4736	chr17	56411383	56415383	0	0	0	0	0	0
COSN13736367	chr17	58423017	58423017	USP32	46569	7	2006455	BZRAP1-AS1	chr17	56412562	56416562	0	0	0	0	0	0
COSN13736367	chr17	58423017	58423017	USP32	46569	7	1940935	RNF43	chr17	56478082	56482082	0	0	0	0	0	1
COSN13736367	chr17	58423017	58423017	USP32	46569	7	1926074	RNF43	chr17	56492943	56496943	0	0	0	0	0	1
COSN13736367	chr17	58423017	58423017	USP32	46569	7	1855255	HSF5	chr17	56563762	56567762	0	0	0	0	0	0
COSN13736367	chr17	58423017	58423017	USP32	46569	7	1823820	SEPT4-AS1	chr17	56595197	56599197	0	0	0	0	0	0
COSN13736367	chr17	58423017	58423017	USP32	46569	7	977574	MIR4729	chr17	57441443	57445443	0	0	0	0	0	0
COSN13734721	chr17	56636802	56636802	C17orf47	15069	7	1472250	AKAP1	chr17	55160552	55164552	0	0	0	0	0	0
COSN13734721	chr17	56636802	56636802	C17orf47	15069	7	1471725	AKAP1	chr17	55161077	55165077	0	0	0	0	0	0
COSN13734721	chr17	56636802	56636802	C17orf47	15069	7	1471668	AKAP1	chr17	55161134	55165134	0	0	0	0	0	0
COSN13734721	chr17	56636802	56636802	C17orf47	15069	7	2850309	C17orf82	chr17	59487111	59491111	0	0	0	0	0	0
COSN13734721	chr17	56636802	56636802	C17orf47	15069	7	2850309	C17orf82	chr17	59487111	59491111	0	0	0	0	0	0
COSN13734721	chr17	56636802	56636802	C17orf47	15069	7	3302118	BRIP1	chr17	59938920	59942920	0	1	0	1	0	0
COSN13476289	chr1	156195269	156195269	PMF1,PMF1-BGLAP	12491	7	449920	NES	chr1	156645189	156649189	0	0	1	0	0	0
COSN13476289	chr1	156195269	156195269	PMF1,PMF1-BGLAP	12491	7	478190	CRABP2	chr1	156673459	156677459	0	0	0	1	0	0
COSN13476289	chr1	156195269	156195269	PMF1,PMF1-BGLAP	12491	7	478339	CRABP2	chr1	156673608	156677608	0	0	0	1	0	0
COSN13476289	chr1	156195269	156195269	PMF1,PMF1-BGLAP	12491	7	500962	ISG20L2	chr1	156696231	156700231	0	0	0	0	0	0
COSN13476289	chr1	156195269	156195269	PMF1,PMF1-BGLAP	12491	7	500993	RRNAD1	chr1	156696262	156700262	0	0	0	0	0	0
COSN13476289	chr1	156195269	156195269	PMF1,PMF1-BGLAP	12491	7	524274	HDGF	chr1	156719543	156723543	0	0	0	1	0	0
COSN13476289	chr1	156195269	156195269	PMF1,PMF1-BGLAP	12491	7	524755	HDGF	chr1	156720024	156724024	0	0	0	1	0	0
COSN13476289	chr1	156195269	156195269	PMF1,PMF1-BGLAP	12491	7	524971	HDGF	chr1	156720240	156724240	0	0	0	1	0	0
COSN13472019	chr1	153747704	153747704	SLC27A3	63	7	1461362	GBA	chr1	155209066	155213066	0	0	0	0	0	0
COSN13472019	chr1	153747704	153747704	SLC27A3	63	7	1461365	GBA	chr1	155209069	155213069	0	0	0	0	0	0
COSN13472019	chr1	153747704	153747704	SLC27A3	63	7	1899342	SCARNA26A	chr1	155647046	155651046	0	0	0	0	0	0
COSN13472019	chr1	153747704	153747704	SLC27A3	63	7	1899916	YY1AP1	chr1	155647620	155651620	0	0	0	0	0	0
COSN13453450	chr1	109734137	109734137	KIAA1324	4967	7	1501011	VAV3	chr1	108229126	108233126	1	0	0	0	0	0
COSN13402125	chr12	52738112	52738112	KRT85	20294	7	319497	NR4A1	chr12	52414615	52418615	0	1	1	0	0	0
COSN13402125	chr12	52738112	52738112	KRT85	20294	7	272355	ATG101	chr12	52461757	52465757	0	0	0	0	0	0
COSN13402125	chr12	52738112	52738112	KRT85	20294	7	257583	OR7E47P	chr12	52476529	52480529	0	0	0	0	0	0
COSN13402125	chr12	52738112	52738112	KRT85	20294	7	1653682	HOXC-AS1	chr12	54391794	54395794	0	0	0	0	0	0
COSN13402125	chr12	52738112	52738112	KRT85	20294	7	1653764	HOXC9	chr12	54391876	54395876	0	0	0	1	0	0
COSN13398616	chr12	49412549	49412549	PRKAG1	18	7	940729	AQP5	chr12	50353278	50357278	0	0	0	0	0	0
COSN13398616	chr12	49412549	49412549	PRKAG1	18	7	942017	LOC101927318	chr12	50354566	50358566	0	0	0	0	0	0
COSN13398616	chr12	49412549	49412549	PRKAG1	18	7	1052818	ASIC1	chr12	50465367	50469367	0	0	0	0	0	0
COSN13398616	chr12	49412549	49412549	PRKAG1	18	7	1064433	SMARCD1	chr12	50476982	50480982	0	0	0	0	0	0
COSN13398616	chr12	49412549	49412549	PRKAG1	18	7	1083052	GPD1	chr12	50495601	50499601	0	0	1	0	0	0
COSN13398616	chr12	49412549	49412549	PRKAG1	18	7	1201939	LIMA1	chr12	50614488	50618488	0	0	0	1	0	0
COSN14329842	chr8	144400279	144400279	TOP1MT	16782	8	852903	ADGRB1	chr8	143543376	143547376	0	0	0	0	0	0
COSN14329842	chr8	144400279	144400279	TOP1MT	16782	8	852903	ADGRB1	chr8	143543376	143547376	0	0	0	0	0	0
COSN14329842	chr8	144400279	144400279	TOP1MT	16782	8	636406	PSCA	chr8	143759873	143763873	0	0	0	0	0	0
COSN14329842	chr8	144400279	144400279	TOP1MT	16782	8	616751	LY6K	chr8	143779528	143783528	0	0	0	0	0	0
COSN14329842	chr8	144400279	144400279	TOP1MT	16782	8	564327	LYPD2	chr8	143831952	143835952	0	0	0	0	0	0
COSN14329842	chr8	144400279	144400279	TOP1MT	16782	8	103212	GPIHBP1	chr8	144293067	144297067	0	0	0	0	0	0
COSN14324274	chr8	125551305	125551305	TATDN1	24	8	1842960	LINC01151	chr8	123704345	123708345	0	0	0	0	0	0
COSN14250256	chr7	105222850	105222850	EFCAB10	874	8	281624	SRPK2	chr7	104937226	104941226	0	0	0	0	0	0
COSN14109235	chr4	3039033	3039033	HTT	37203	8	1026071	NELFA	chr4	2008962	2012962	0	0	0	0	0	0
COSN13917160	chr22	41252584	41252584	ST13	428	8	685909	POLR3H	chr22	41938493	41942493	1	0	0	0	0	0
COSN13917160	chr22	41252584	41252584	ST13	428	8	686026	POLR3H	chr22	41938610	41942610	1	0	0	0	0	0
COSN13917160	chr22	41252584	41252584	ST13	428	8	840933	MEI1	chr22	42093517	42097517	0	0	0	0	0	0
COSN13867776	chr20	49212915	49212915	MIR645	10593	8	781666	SLC9A8	chr20	48427249	48431249	0	0	0	0	0	0
COSN13817463	chr19	48973122	48973122	CYTH2	658	8	275044	IZUMO1	chr19	49248166	49252166	0	0	0	0	0	0
COSN13817463	chr19	48973122	48973122	CYTH2	658	8	916216	LOC101928295	chr19	49889338	49893338	0	0	0	0	0	0
COSN13817463	chr19	48973122	48973122	CYTH2	658	8	916352	CCDC155	chr19	49889474	49893474	0	0	0	0	0	0
COSN13817463	chr19	48973122	48973122	CYTH2	658	8	979993	PIH1D1	chr19	49953115	49957115	0	0	0	0	0	0
COSN13817463	chr19	48973122	48973122	CYTH2	658	8	981350	ALDH16A1	chr19	49954472	49958472	0	0	0	0	0	0
COSN13817463	chr19	48973122	48973122	CYTH2	658	8	1002343	FLT3LG	chr19	49975465	49979465	0	0	0	0	0	0
COSN13817463	chr19	48973122	48973122	CYTH2	658	8	1002695	FLT3LG	chr19	49975817	49979817	0	0	0	0	0	0
COSN13817463	chr19	48973122	48973122	CYTH2	658	8	1024499	RPS11	chr19	49997621	50001621	1	0	0	0	0	0
COSN13817463	chr19	48973122	48973122	CYTH2	658	8	1025853	SNORD35B	chr19	49998975	50002975	0	0	0	0	0	0
COSN13817463	chr19	48973122	48973122	CYTH2	658	8	1108707	NOSIP	chr19	50081829	50085829	0	0	0	1	0	0
COSN13817463	chr19	48973122	48973122	CYTH2	658	8	1109464	PRRG2	chr19	50082586	50086586	0	0	0	0	0	0
COSN13817463	chr19	48973122	48973122	CYTH2	658	8	1119789	PRR12	chr19	50092911	50096911	0	0	0	0	0	0
COSN13745294	chr17	7249388	7249388	KCTD11	5819	8	739633	ALOX12B	chr17	7989021	7993021	0	0	0	0	0	0
COSN13745294	chr17	7249388	7249388	KCTD11	5819	8	739985	MIR4314	chr17	7989373	7993373	0	0	0	0	0	0
COSN13745294	chr17	7249388	7249388	KCTD11	5819	8	1028641	KRBA2	chr17	8278029	8282029	0	0	0	0	0	0
COSN13745294	chr17	7249388	7249388	KCTD11	5819	8	1087781	NDEL1	chr17	8337169	8341169	0	0	0	0	0	0
COSN13745294	chr17	7249388	7249388	KCTD11	5819	8	1282691	MYH10	chr17	8532079	8536079	0	0	1	0	0	0
COSN13745294	chr17	7249388	7249388	KCTD11	5819	8	1396766	CCDC42	chr17	8646154	8650154	0	0	0	0	0	0
COSN13738451	chr17	61627967	61627967	DCAF7	172	8	3022366	APPBP2	chr17	58601601	58605601	0	0	0	0	0	1
COSN13738451	chr17	61627967	61627967	DCAF7	172	8	2870796	BCAS3	chr17	58753171	58757171	0	0	0	0	0	0
COSN13736367	chr17	58423017	58423017	USP32	46569	8	2150929	EPX	chr17	56268088	56272088	0	0	0	0	0	0
COSN13736367	chr17	58423017	58423017	USP32	46569	8	2076228	METTL2A	chr17	60499245	60503245	0	0	0	1	0	0
COSN13736367	chr17	58423017	58423017	USP32	46569	8	2596558	MIR633	chr17	61019575	61023575	0	0	0	0	0	0
COSN13734721	chr17	56636802	56636802	C17orf47	15069	8	1643393	TRIM25	chr17	54989409	54993409	0	0	0	0	0	0
COSN13734721	chr17	56636802	56636802	C17orf47	15069	8	1596391	COIL	chr17	55036411	55040411	0	0	0	0	0	0
COSN13734721	chr17	56636802	56636802	C17orf47	15069	8	1511964	RNF126P1	chr17	55120838	55124838	0	0	0	0	0	0
COSN13734721	chr17	56636802	56636802	C17orf47	15069	8	1300872	MSI2	chr17	55331930	55335930	0	0	0	0	0	0
COSN13734721	chr17	56636802	56636802	C17orf47	15069	8	1300429	MSI2	chr17	55332373	55336373	0	0	0	0	0	0
COSN13734721	chr17	56636802	56636802	C17orf47	15069	8	3029761	NACA2	chr17	59666563	59670563	0	0	0	0	0	0
COSN13734721	chr17	56636802	56636802	C17orf47	15069	8	3029761	NACA2	chr17	59666563	59670563	0	0	0	0	0	0
COSN13734721	chr17	56636802	56636802	C17orf47	15069	8	3366575	INTS2	chr17	60003377	60007377	0	0	0	0	0	0
COSN13734721	chr17	56636802	56636802	C17orf47	15069	8	3503841	MED13	chr17	60140643	60144643	0	0	0	0	0	0
COSN13694575	chr16	84806131	84806131	CRISPLD2	47455	8	531800	MIR5093	chr16	85337931	85341931	0	0	0	0	0	0
COSN13694575	chr16	84806131	84806131	CRISPLD2	47455	8	836897	GSE1	chr16	85643028	85647028	0	0	0	0	0	1
COSN13694575	chr16	84806131	84806131	CRISPLD2	47455	8	838710	GSE1	chr16	85644841	85648841	0	0	0	0	0	1
COSN13694575	chr16	84806131	84806131	CRISPLD2	47455	8	976558	C16orf74	chr16	85782689	85786689	0	0	0	0	0	0
COSN13476289	chr1	156195269	156195269	PMF1,PMF1-BGLAP	12491	8	588272	NTRK1	chr1	156783541	156787541	0	1	0	0	0	0
COSN13476289	chr1	156195269	156195269	PMF1,PMF1-BGLAP	12491	8	588670	SH2D2A	chr1	156783939	156787939	0	0	0	0	0	0
COSN13476289	chr1	156195269	156195269	PMF1,PMF1-BGLAP	12491	8	589371	SH2D2A	chr1	156784640	156788640	0	0	0	0	0	0
COSN13453450	chr1	109734137	109734137	KIAA1324	4967	8	547523	GSTM3	chr1	110281660	110285660	0	0	1	0	0	0
COSN13402125	chr12	52738112	52738112	KRT85	20294	8	331837	GRASP	chr12	52402275	52406275	0	0	0	0	0	0
COSN13402125	chr12	52738112	52738112	KRT85	20294	8	248760	OR7E47P	chr12	52485352	52489352	0	0	0	0	0	0
COSN13402125	chr12	52738112	52738112	KRT85	20294	8	248760	OR7E47P	chr12	52485352	52489352	0	0	0	0	0	0
COSN13402125	chr12	52738112	52738112	KRT85	20294	8	1592463	HOXC13	chr12	54330575	54334575	0	0	0	1	0	0
COSN13402125	chr12	52738112	52738112	KRT85	20294	8	1593315	HOXC13-AS	chr12	54331427	54335427	0	0	0	0	0	0
COSN13402125	chr12	52738112	52738112	KRT85	20294	8	1933803	CBX5	chr12	54671915	54675915	0	0	0	0	0	0
COSN13402125	chr12	52738112	52738112	KRT85	20294	8	1934375	HNRNPA1	chr12	54672487	54676487	1	0	0	0	0	0
COSN13402125	chr12	52738112	52738112	KRT85	20294	8	1934420	HNRNPA1P10	chr12	54672532	54676532	0	0	0	0	0	0
COSN13398616	chr12	49412549	49412549	PRKAG1	18	8	1036870	ASIC1	chr12	50449419	50453419	0	0	0	0	0	0
COSN13398616	chr12	49412549	49412549	PRKAG1	18	8	1180767	LIMA1	chr12	50593316	50597316	0	0	0	1	0	0
COSN13398616	chr12	49412549	49412549	PRKAG1	18	8	1201939	LIMA1	chr12	50614488	50618488	0	0	0	1	0	0
COSN13867776	chr20	49212915	49212915	MIR645	10593	9	880494	B4GALT5	chr20	48328421	48332421	0	0	0	1	0	0
COSN13817463	chr19	48973122	48973122	CYTH2	658	9	969686	SLC17A7	chr19	49942808	49946808	0	0	1	0	0	0
COSN13817463	chr19	48973122	48973122	CYTH2	658	9	979993	PIH1D1	chr19	49953115	49957115	0	0	0	0	0	0
COSN13817463	chr19	48973122	48973122	CYTH2	658	9	981350	ALDH16A1	chr19	49954472	49958472	0	0	0	0	0	0
COSN13817463	chr19	48973122	48973122	CYTH2	658	9	1002343	FLT3LG	chr19	49975465	49979465	0	0	0	0	0	0
COSN13817463	chr19	48973122	48973122	CYTH2	658	9	1002695	FLT3LG	chr19	49975817	49979817	0	0	0	0	0	0
COSN13817463	chr19	48973122	48973122	CYTH2	658	9	1015688	RPL13A	chr19	49988810	49992810	1	0	1	0	0	0
COSN13817463	chr19	48973122	48973122	CYTH2	658	9	1015742	RPL13AP5	chr19	49988864	49992864	0	0	0	0	0	0
COSN13817463	chr19	48973122	48973122	CYTH2	658	9	1040413	FCGRT	chr19	50013535	50017535	0	0	0	0	0	0
COSN13817463	chr19	48973122	48973122	CYTH2	658	9	1041313	FCGRT	chr19	50014435	50018435	0	0	0	0	0	0
COSN13817463	chr19	48973122	48973122	CYTH2	658	9	1168278	RRAS	chr19	50141400	50145400	1	0	0	0	0	0
COSN13817463	chr19	48973122	48973122	CYTH2	658	9	1170259	SCAF1	chr19	50143381	50147381	0	0	0	0	0	0
COSN13817463	chr19	48973122	48973122	CYTH2	658	9	1193276	BCL2L12	chr19	50166398	50170398	0	0	0	1	0	0
COSN13817463	chr19	48973122	48973122	CYTH2	658	9	1194010	IRF3	chr19	50167132	50171132	0	1	0	0	0	0
COSN13817463	chr19	48973122	48973122	CYTH2	658	9	1205286	PRMT1	chr19	50178408	50182408	0	0	0	1	0	0
COSN13817463	chr19	48973122	48973122	CYTH2	658	9	1210251	MIR5088	chr19	50183373	50187373	0	0	0	0	0	0
COSN13817463	chr19	48973122	48973122	CYTH2	658	9	1295057	AP2A1	chr19	50268179	50272179	0	0	0	1	0	0
COSN13817463	chr19	48973122	48973122	CYTH2	658	9	1387424	PTOV1-AS2	chr19	50360546	50364546	0	0	0	0	0	0
COSN13817463	chr19	48973122	48973122	CYTH2	658	9	1395700	PNKP	chr19	50368822	50372822	0	0	0	0	0	0
COSN13817463	chr19	48973122	48973122	CYTH2	658	9	1404384	AKT1S1	chr19	50377506	50381506	0	0	0	1	0	0
COSN13817463	chr19	48973122	48973122	CYTH2	658	9	1405522	AKT1S1	chr19	50378644	50382644	0	0	0	1	0	0
COSN13817463	chr19	48973122	48973122	CYTH2	658	9	1405559	TBC1D17	chr19	50378681	50382681	0	0	0	0	0	0
COSN13817463	chr19	48973122	48973122	CYTH2	658	9	1406491	AKT1S1	chr19	50379613	50383613	0	0	0	1	0	0
COSN13817463	chr19	48973122	48973122	CYTH2	658	9	1456836	ATF5	chr19	50429958	50433958	0	0	0	1	0	0
COSN13817463	chr19	48973122	48973122	CYTH2	658	9	1457277	ATF5	chr19	50430399	50434399	0	0	0	1	0	0
COSN13817463	chr19	48973122	48973122	CYTH2	658	9	1457651	NUP62	chr19	50430773	50434773	1	0	0	1	0	0
COSN13817463	chr19	48973122	48973122	CYTH2	658	9	1457666	NUP62	chr19	50430788	50434788	1	0	0	1	0	0
COSN13817463	chr19	48973122	48973122	CYTH2	658	9	1457674	IL4I1	chr19	50430796	50434796	0	0	0	0	0	0
COSN13817463	chr19	48973122	48973122	CYTH2	658	9	1457677	NUP62	chr19	50430799	50434799	1	0	0	1	0	0
COSN13817463	chr19	48973122	48973122	CYTH2	658	9	1457866	NUP62	chr19	50430988	50434988	1	0	0	1	0	0
COSN13817463	chr19	48973122	48973122	CYTH2	658	9	1458338	ATF5	chr19	50431460	50435460	0	0	0	1	0	0
COSN13745294	chr17	7249388	7249388	KCTD11	5819	9	1012471	LOC100128288	chr17	8261859	8265859	0	0	0	0	0	0
COSN13738451	chr17	61627967	61627967	DCAF7	172	9	3707341	MIR21	chr17	57916626	57920626	0	0	0	0	0	0
COSN13738451	chr17	61627967	61627967	DCAF7	172	9	3583850	RNFT1	chr17	58040117	58044117	0	0	0	0	0	0
COSN13738451	chr17	61627967	61627967	DCAF7	172	9	3583511	LOC101927755	chr17	58040456	58044456	0	0	0	0	0	0
COSN13738451	chr17	61627967	61627967	DCAF7	172	9	3469675	HEATR6	chr17	58154292	58158292	0	0	0	0	0	0
COSN13738451	chr17	61627967	61627967	DCAF7	172	9	3460139	WFDC21P	chr17	58163828	58167828	0	0	0	0	0	0
COSN13738451	chr17	61627967	61627967	DCAF7	172	9	3156381	USP32	chr17	58467586	58471586	0	0	0	1	0	0
COSN13738451	chr17	61627967	61627967	DCAF7	172	9	2948424	PPM1D	chr17	58675543	58679543	1	0	0	0	0	1
COSN13738451	chr17	61627967	61627967	DCAF7	172	9	1957404	NACA2	chr17	59666563	59670563	0	0	0	0	0	0
COSN13736367	chr17	58423017	58423017	USP32	46569	9	3258465	AKAP1	chr17	55160552	55164552	0	0	0	0	0	0
COSN13736367	chr17	58423017	58423017	USP32	46569	9	3257940	AKAP1	chr17	55161077	55165077	0	0	0	0	0	0
COSN13736367	chr17	58423017	58423017	USP32	46569	9	3257883	AKAP1	chr17	55161134	55165134	0	0	0	0	0	0
COSN13736367	chr17	58423017	58423017	USP32	46569	9	2105231	LPO	chr17	56313786	56317786	0	0	0	0	0	0
COSN13736367	chr17	58423017	58423017	USP32	46569	9	1811572	SEPT4	chr17	56607445	56611445	0	1	0	0	0	0
COSN13736367	chr17	58423017	58423017	USP32	46569	9	2131368	TLK2	chr17	60554385	60558385	0	0	0	1	0	0
COSN13736367	chr17	58423017	58423017	USP32	46569	9	2133456	TLK2	chr17	60556473	60560473	0	0	0	1	0	0
COSN13736367	chr17	58423017	58423017	USP32	46569	9	2279744	MRC2	chr17	60702761	60706761	0	0	0	0	0	0
COSN13736367	chr17	58423017	58423017	USP32	46569	9	2458997	MARCH10	chr17	60882014	60886014	0	0	0	0	0	0
COSN13736367	chr17	58423017	58423017	USP32	46569	9	2460725	MARCH10	chr17	60883742	60887742	0	0	0	0	0	0
COSN13736367	chr17	58423017	58423017	USP32	46569	9	3098528	CYB561	chr17	61521545	61525545	0	0	0	1	0	0
COSN13736367	chr17	58423017	58423017	USP32	46569	9	3098705	CYB561	chr17	61521722	61525722	0	0	0	1	0	0
COSN13736367	chr17	58423017	58423017	USP32	46569	9	3253213	TACO1	chr17	61676230	61680230	0	0	0	1	0	0
COSN13734721	chr17	56636802	56636802	C17orf47	15069	9	1723546	C17orf67	chr17	54909256	54913256	0	0	0	0	0	0
COSN13734721	chr17	56636802	56636802	C17orf47	15069	9	1723343	DGKE	chr17	54909459	54913459	0	0	0	0	0	0
COSN13734721	chr17	56636802	56636802	C17orf47	15069	9	1672528	MTVR2	chr17	54960274	54964274	0	0	0	0	0	0
COSN13734721	chr17	56636802	56636802	C17orf47	15069	9	1579335	SCPEP1	chr17	55053467	55057467	0	0	0	0	0	0
COSN13734721	chr17	56636802	56636802	C17orf47	15069	9	550095	SRSF1	chr17	56082707	56086707	1	0	0	0	0	0
COSN13694575	chr16	84806131	84806131	CRISPLD2	47455	9	337983	FAM92B	chr16	85144114	85148114	0	0	0	0	0	0
COSN13694575	chr16	84806131	84806131	CRISPLD2	47455	9	362624	LOC400548	chr16	85168755	85172755	0	0	0	0	0	0
COSN13694575	chr16	84806131	84806131	CRISPLD2	47455	9	914457	GINS2	chr16	85720588	85724588	0	0	0	1	0	0
COSN13694575	chr16	84806131	84806131	CRISPLD2	47455	9	914457	GINS2	chr16	85720588	85724588	0	0	0	1	0	0
COSN13476289	chr1	156195269	156195269	PMF1,PMF1-BGLAP	12491	9	540004	PRCC	chr1	156735273	156739273	0	0	0	0	0	0
COSN13453450	chr1	109734137	109734137	KIAA1324	4967	9	791249	AHCYL1	chr1	110525386	110529386	0	0	1	0	0	0
COSN13402125	chr12	52738112	52738112	KRT85	20294	9	1626797	HOXC11	chr12	54364909	54368909	0	0	0	1	0	0
COSN13402125	chr12	52738112	52738112	KRT85	20294	9	1628628	HOTAIR	chr12	54366740	54370740	0	0	0	1	0	0
COSN13402125	chr12	52738112	52738112	KRT85	20294	9	1978761	COPZ1	chr12	54716873	54720873	0	0	0	0	0	0
COSN13398616	chr12	49412549	49412549	PRKAG1	18	9	891097	LOC283332	chr12	50303646	50307646	0	0	0	0	0	0
COSN13398616	chr12	49412549	49412549	PRKAG1	18	9	891186	LOC101927292	chr12	50303735	50307735	0	0	0	0	0	0
COSN13398616	chr12	49412549	49412549	PRKAG1	18	9	1004758	RACGAP1	chr12	50417307	50421307	0	0	0	1	0	0
COSN13398616	chr12	49412549	49412549	PRKAG1	18	9	1262804	LIMA1	chr12	50675353	50679353	0	0	0	1	0	0
COSN13867776	chr20	49212915	49212915	MIR645	10593	10	1316201	ZFAS1	chr20	47892714	47896714	0	0	0	0	0	0
COSN13867776	chr20	49212915	49212915	MIR645	10593	10	1316159	ZNFX1	chr20	47892756	47896756	0	0	0	0	0	0
COSN13867776	chr20	49212915	49212915	MIR645	10593	10	1315737	ZFAS1	chr20	47893178	47897178	0	0	0	0	0	0
COSN13867776	chr20	49212915	49212915	MIR645	10593	10	1315434	SNORD12C	chr20	47893481	47897481	0	0	0	0	0	0
COSN13867776	chr20	49212915	49212915	MIR645	10593	10	1314066	SNORD12B	chr20	47894849	47898849	0	0	0	0	0	0
COSN13867776	chr20	49212915	49212915	MIR645	10593	10	1313696	SNORD12	chr20	47895219	47899219	0	0	0	0	0	0
COSN13817463	chr19	48973122	48973122	CYTH2	658	10	969686	SLC17A7	chr19	49942808	49946808	0	0	1	0	0	0
COSN13817463	chr19	48973122	48973122	CYTH2	658	10	1168278	RRAS	chr19	50141400	50145400	1	0	0	0	0	0
COSN13817463	chr19	48973122	48973122	CYTH2	658	10	1168278	RRAS	chr19	50141400	50145400	1	0	0	0	0	0
COSN13817463	chr19	48973122	48973122	CYTH2	658	10	1170259	SCAF1	chr19	50143381	50147381	0	0	0	0	0	0
COSN13817463	chr19	48973122	48973122	CYTH2	658	10	1320000	MIR6799	chr19	50293122	50297122	0	0	0	0	0	0
COSN13817463	chr19	48973122	48973122	CYTH2	658	10	1341445	FUZ	chr19	50314567	50318567	0	0	0	0	0	0
COSN13817463	chr19	48973122	48973122	CYTH2	658	10	1346413	MED25	chr19	50319535	50323535	0	0	0	0	0	0
COSN13817463	chr19	48973122	48973122	CYTH2	658	10	1378869	PTOV1	chr19	50351991	50355991	0	0	0	1	0	0
COSN13817463	chr19	48973122	48973122	CYTH2	658	10	1379254	PTOV1	chr19	50352376	50356376	0	0	0	1	0	0
COSN13817463	chr19	48973122	48973122	CYTH2	658	10	1379811	PTOV1-AS1	chr19	50352933	50356933	0	0	0	0	0	0
COSN13817463	chr19	48973122	48973122	CYTH2	658	10	1382725	MIR4749	chr19	50355847	50359847	0	0	0	0	0	0
COSN13817463	chr19	48973122	48973122	CYTH2	658	10	1416309	MIR4750	chr19	50389431	50393431	0	0	0	0	0	0
COSN13817463	chr19	48973122	48973122	CYTH2	658	10	1553521	VRK3	chr19	50526643	50530643	0	0	0	1	0	0
COSN13817463	chr19	48973122	48973122	CYTH2	658	10	1553683	VRK3	chr19	50526805	50530805	0	0	0	1	0	0
COSN13817463	chr19	48973122	48973122	CYTH2	658	10	1553940	ZNF473	chr19	50527062	50531062	0	0	0	1	0	0
COSN13745294	chr17	7249388	7249388	KCTD11	5819	10	1049756	RNF222	chr17	8299144	8303144	0	0	0	0	0	0
COSN13738451	chr17	61627967	61627967	DCAF7	172	10	4441701	TRIM37	chr17	57182266	57186266	0	0	0	1	0	0
COSN13738451	chr17	61627967	61627967	DCAF7	172	10	4328140	GDPD1	chr17	57295827	57299827	0	0	0	0	0	0
COSN13738451	chr17	61627967	61627967	DCAF7	172	10	3983082	DHX40	chr17	57640885	57644885	0	0	0	0	0	0
COSN13738451	chr17	61627967	61627967	DCAF7	172	10	3928918	CLTC	chr17	57695049	57699049	0	0	0	1	0	0
COSN13738451	chr17	61627967	61627967	DCAF7	172	10	3841105	VMP1	chr17	57782862	57786862	0	0	0	0	0	0
COSN13738451	chr17	61627967	61627967	DCAF7	172	10	3841008	PTRH2	chr17	57782959	57786959	0	0	0	1	0	0
COSN13738451	chr17	61627967	61627967	DCAF7	172	10	3655661	TUBD1	chr17	57968306	57972306	0	0	0	0	0	0
COSN13738451	chr17	61627967	61627967	DCAF7	172	10	3655561	RPS6KB1	chr17	57968406	57972406	1	0	0	0	0	0
COSN13738451	chr17	61627967	61627967	DCAF7	172	10	3398666	CA4	chr17	58225301	58229301	0	0	0	0	0	0
COSN13738451	chr17	61627967	61627967	DCAF7	172	10	3316961	SCARNA20	chr17	58307006	58311006	0	0	0	0	0	0
COSN13738451	chr17	61627967	61627967	DCAF7	172	10	3126103	C17orf64	chr17	58497864	58501864	0	0	0	1	0	0
COSN13738451	chr17	61627967	61627967	DCAF7	172	10	3126103	C17orf64	chr17	58497864	58501864	0	0	0	1	0	0
COSN13738451	chr17	61627967	61627967	DCAF7	172	10	2984061	LOC388406	chr17	58639906	58643906	0	0	0	0	0	0
COSN13736367	chr17	58423017	58423017	USP32	46569	10	3429608	TRIM25	chr17	54989409	54993409	0	0	0	0	0	0
COSN13736367	chr17	58423017	58423017	USP32	46569	10	3382606	COIL	chr17	55036411	55040411	0	0	0	0	0	0
COSN13736367	chr17	58423017	58423017	USP32	46569	10	3298179	RNF126P1	chr17	55120838	55124838	0	0	0	0	0	0
COSN13736367	chr17	58423017	58423017	USP32	46569	10	3087087	MSI2	chr17	55331930	55335930	0	0	0	0	0	0
COSN13736367	chr17	58423017	58423017	USP32	46569	10	3086644	MSI2	chr17	55332373	55336373	0	0	0	0	0	0
COSN13736367	chr17	58423017	58423017	USP32	46569	10	2458997	MARCH10	chr17	60882014	60886014	0	0	0	0	0	0
COSN13736367	chr17	58423017	58423017	USP32	46569	10	2460725	MARCH10	chr17	60883742	60887742	0	0	0	0	0	0
COSN13736367	chr17	58423017	58423017	USP32	46569	10	3137160	ACE	chr17	61560177	61564177	0	0	0	0	0	0
COSN13736367	chr17	58423017	58423017	USP32	46569	10	3175677	KCNH6	chr17	61598694	61602694	0	0	0	0	0	0
COSN13736367	chr17	58423017	58423017	USP32	46569	10	3202778	DCAF7	chr17	61625795	61629795	0	0	0	1	0	0
COSN13736367	chr17	58423017	58423017	USP32	46569	10	3274783	MAP3K3	chr17	61697800	61701800	0	0	0	0	0	0
COSN13736367	chr17	58423017	58423017	USP32	46569	10	3394313	STRADA	chr17	61817330	61821330	0	0	0	0	0	0
COSN13736367	chr17	58423017	58423017	USP32	46569	10	3426071	CCDC47	chr17	61849088	61853088	0	0	0	1	0	0
COSN13736367	chr17	58423017	58423017	USP32	46569	10	3426531	DDX42	chr17	61849548	61853548	1	0	0	0	0	0
COSN13736367	chr17	58423017	58423017	USP32	46569	10	3479752	PSMC5	chr17	61902769	61906769	0	0	0	0	0	0
COSN13736367	chr17	58423017	58423017	USP32	46569	10	3480014	FTSJ3	chr17	61903031	61907031	0	0	0	1	0	0
COSN13736367	chr17	58423017	58423017	USP32	46569	10	3480026	PSMC5	chr17	61903043	61907043	0	0	0	0	0	0
COSN13736367	chr17	58423017	58423017	USP32	46569	10	3798312	SNHG25	chr17	62221329	62225329	0	0	0	0	0	0
COSN13736367	chr17	58423017	58423017	USP32	46569	10	3798420	SNORD104	chr17	62221437	62225437	0	0	0	0	0	0
COSN13736367	chr17	58423017	58423017	USP32	46569	10	3798681	SNORA76C	chr17	62221698	62225698	0	0	0	0	0	0
COSN13734721	chr17	56636802	56636802	C17orf47	15069	10	1672528	MTVR2	chr17	54960274	54964274	0	0	0	0	0	0
COSN13734721	chr17	56636802	56636802	C17orf47	15069	10	3862443	METTL2A	chr17	60499245	60503245	0	0	0	1	0	0
COSN13694575	chr16	84806131	84806131	CRISPLD2	47455	10	838710	GSE1	chr16	85644841	85648841	0	0	0	0	0	1
COSN13694575	chr16	84806131	84806131	CRISPLD2	47455	10	1025017	EMC8	chr16	85831148	85835148	0	0	0	0	0	0
COSN13694575	chr16	84806131	84806131	CRISPLD2	47455	10	1025041	COX4I1	chr16	85831172	85835172	0	0	0	1	0	0
COSN13476289	chr1	156195269	156195269	PMF1,PMF1-BGLAP	12491	10	588272	NTRK1	chr1	156783541	156787541	0	1	0	0	0	0
COSN13476289	chr1	156195269	156195269	PMF1,PMF1-BGLAP	12491	10	588670	SH2D2A	chr1	156783939	156787939	0	0	0	0	0	0
COSN13453450	chr1	109734137	109734137	KIAA1324	4967	10	462560	GSTM4	chr1	110196697	110200697	0	0	1	0	0	0
COSN13402125	chr12	52738112	52738112	KRT85	20294	10	1608601	HOXC12	chr12	54346713	54350713	0	0	0	0	0	0
COSN13402125	chr12	52738112	52738112	KRT85	20294	10	1622428	HOTAIR	chr12	54360540	54364540	0	0	0	1	0	0
COSN13402125	chr12	52738112	52738112	KRT85	20294	10	1622586	HOTAIR	chr12	54360698	54364698	0	0	0	1	0	0
COSN13402125	chr12	52738112	52738112	KRT85	20294	10	1645409	MIR196A2	chr12	54383521	54387521	0	0	0	0	0	0
COSN13402125	chr12	52738112	52738112	KRT85	20294	10	1670523	HOXC4	chr12	54408635	54412635	0	0	0	0	0	0
COSN13402125	chr12	52738112	52738112	KRT85	20294	10	1670523	HOXC5	chr12	54408635	54412635	0	0	0	0	0	0
COSN13402125	chr12	52738112	52738112	KRT85	20294	10	1670523	HOXC6	chr12	54408635	54412635	0	0	0	0	0	0
COSN13402125	chr12	52738112	52738112	KRT85	20294	10	1842629	SMUG1	chr12	54580741	54584741	0	0	0	0	0	0
COSN13402125	chr12	52738112	52738112	KRT85	20294	10	1842666	SMUG1	chr12	54580778	54584778	0	0	0	0	0	0
COSN13402125	chr12	52738112	52738112	KRT85	20294	10	1954709	NFE2	chr12	54692821	54696821	0	0	0	0	0	0
COSN13402125	chr12	52738112	52738112	KRT85	20294	10	2039461	ZNF385A	chr12	54777573	54781573	0	0	0	0	0	0
COSN13402125	chr12	52738112	52738112	KRT85	20294	10	2073132	ITGA5	chr12	54811244	54815244	0	1	0	0	0	0
COSN13402125	chr12	52738112	52738112	KRT85	20294	10	2073456	LOC102724050	chr12	54811568	54815568	0	0	0	0	0	0
COSN13398616	chr12	49412549	49412549	PRKAG1	18	10	952070	AQP6	chr12	50364619	50368619	0	0	0	0	0	0
COSN13398616	chr12	49412549	49412549	PRKAG1	18	10	1213446	MIR1293	chr12	50625995	50629995	0	0	0	0	0	0
COSN13867776	chr20	49212915	49212915	MIR645	10593	11	1548322	CSE1L-AS1	chr20	47660593	47664593	0	0	0	0	0	0
COSN13867776	chr20	49212915	49212915	MIR645	10593	11	1548133	CSE1L	chr20	47660782	47664782	0	0	0	1	0	0
COSN13867776	chr20	49212915	49212915	MIR645	10593	11	1406011	STAU1	chr20	47802904	47806904	0	0	0	0	0	0
COSN13867776	chr20	49212915	49212915	MIR645	10593	11	1375084	DDX27	chr20	47833831	47837831	0	0	0	0	0	0
COSN13817463	chr19	48973122	48973122	CYTH2	658	11	1216819	ADM5	chr19	50189941	50193941	0	0	0	0	0	0
COSN13817463	chr19	48973122	48973122	CYTH2	658	11	1395700	PNKP	chr19	50368822	50372822	0	0	0	0	0	0
COSN13817463	chr19	48973122	48973122	CYTH2	658	11	1578814	FLJ26850	chr19	50551936	50555936	0	0	0	0	0	0
COSN13738451	chr17	61627967	61627967	DCAF7	172	11	4856551	TEX14	chr17	56767416	56771416	0	0	0	0	0	0
COSN13738451	chr17	61627967	61627967	DCAF7	172	11	4856034	RAD51C	chr17	56767933	56771933	0	1	0	0	0	0
COSN13738451	chr17	61627967	61627967	DCAF7	172	11	4410734	MIR454	chr17	57213233	57217233	0	0	0	0	0	0
COSN13738451	chr17	61627967	61627967	DCAF7	172	11	4393167	SKA2	chr17	57230800	57234800	0	0	0	1	0	0
COSN13738451	chr17	61627967	61627967	DCAF7	172	11	4393108	PRR11	chr17	57230859	57234859	0	0	0	1	0	0
COSN13738451	chr17	61627967	61627967	DCAF7	172	11	3505501	MIR4737	chr17	58118466	58122466	0	0	0	0	0	0
COSN13738451	chr17	61627967	61627967	DCAF7	172	11	3398666	CA4	chr17	58225301	58229301	0	0	0	0	0	0
COSN13736367	chr17	58423017	58423017	USP32	46569	11	3509761	C17orf67	chr17	54909256	54913256	0	0	0	0	0	0
COSN13736367	chr17	58423017	58423017	USP32	46569	11	3509558	DGKE	chr17	54909459	54913459	0	0	0	0	0	0
COSN13736367	chr17	58423017	58423017	USP32	46569	11	3458743	MTVR2	chr17	54960274	54964274	0	0	0	0	0	0
COSN13736367	chr17	58423017	58423017	USP32	46569	11	3365550	SCPEP1	chr17	55053467	55057467	0	0	0	0	0	0
COSN13736367	chr17	58423017	58423017	USP32	46569	11	2336310	SRSF1	chr17	56082707	56086707	1	0	0	0	0	0
COSN13736367	chr17	58423017	58423017	USP32	46569	11	2373840	MIR548W	chr17	60796857	60800857	0	0	0	0	0	0
COSN13736367	chr17	58423017	58423017	USP32	46569	11	2458997	MARCH10	chr17	60882014	60886014	0	0	0	0	0	0
COSN13736367	chr17	58423017	58423017	USP32	46569	11	2661880	TANC2	chr17	61084897	61088897	0	0	0	1	0	0
COSN13736367	chr17	58423017	58423017	USP32	46569	11	3093190	CYB561	chr17	61516207	61520207	0	0	0	1	0	0
COSN13736367	chr17	58423017	58423017	USP32	46569	11	3352502	LIMD2	chr17	61775519	61779519	0	0	0	0	0	0
COSN13736367	chr17	58423017	58423017	USP32	46569	11	3352680	LOC729683	chr17	61775697	61779697	0	0	0	0	0	0
COSN13736367	chr17	58423017	58423017	USP32	46569	11	3352680	LOC729683	chr17	61775697	61779697	0	0	0	0	0	0
COSN13736367	chr17	58423017	58423017	USP32	46569	11	3495334	SMARCD2	chr17	61918351	61922351	0	0	0	0	0	0
COSN13736367	chr17	58423017	58423017	USP32	46569	11	3509358	TCAM1P	chr17	61932375	61936375	0	0	0	0	0	0
COSN13736367	chr17	58423017	58423017	USP32	46569	11	3584687	CD79B	chr17	62007704	62011704	0	0	0	0	0	0
COSN13736367	chr17	58423017	58423017	USP32	46569	11	3650693	PRR29	chr17	62073710	62077710	0	0	0	0	0	0
COSN13736367	chr17	58423017	58423017	USP32	46569	11	3652242	PRR29-AS1	chr17	62075259	62079259	0	0	0	0	0	0
COSN13736367	chr17	58423017	58423017	USP32	46569	11	3659266	ICAM2	chr17	62082283	62086283	0	0	0	0	0	0
COSN13736367	chr17	58423017	58423017	USP32	46569	11	3659266	ICAM2	chr17	62082283	62086283	0	0	0	0	0	0
COSN13736367	chr17	58423017	58423017	USP32	46569	11	4068167	POLG2	chr17	62491184	62495184	0	0	0	0	0	0
COSN13736367	chr17	58423017	58423017	USP32	46569	11	4077467	DDX5	chr17	62500484	62504484	0	0	0	0	0	0
COSN13736367	chr17	58423017	58423017	USP32	46569	11	4077836	CEP95	chr17	62500853	62504853	0	0	0	0	0	0
COSN13736367	chr17	58423017	58423017	USP32	46569	11	4351859	MIR6080	chr17	62774876	62778876	0	0	0	0	0	0
COSN13736367	chr17	58423017	58423017	USP32	46569	11	4352605	LOC146880	chr17	62775622	62779622	0	0	0	0	0	0
COSN13736367	chr17	58423017	58423017	USP32	46569	11	4353100	LOC146880	chr17	62776117	62780117	0	0	0	0	0	0
COSN13736367	chr17	58423017	58423017	USP32	46569	11	4626875	GNA13	chr17	63049892	63053892	0	0	0	1	0	0
COSN13736367	chr17	58423017	58423017	USP32	46569	11	4627903	GNA13	chr17	63050920	63054920	0	0	0	1	0	0
COSN13734721	chr17	56636802	56636802	C17orf47	15069	11	1666086	MIR3614	chr17	54966716	54970716	0	0	0	0	0	0
COSN13734721	chr17	56636802	56636802	C17orf47	15069	11	3917583	TLK2	chr17	60554385	60558385	0	0	0	1	0	0
COSN13734721	chr17	56636802	56636802	C17orf47	15069	11	3919671	TLK2	chr17	60556473	60560473	0	0	0	1	0	0
COSN13734721	chr17	56636802	56636802	C17orf47	15069	11	4382773	MIR633	chr17	61019575	61023575	0	0	0	0	0	0
COSN13694575	chr16	84806131	84806131	CRISPLD2	47455	11	253225	KIAA0513	chr16	85059356	85063356	0	0	0	0	0	0
COSN13453450	chr1	109734137	109734137	KIAA1324	4967	11	494280	GSTM1	chr1	110228417	110232417	0	1	0	0	0	0
COSN13402125	chr12	52738112	52738112	KRT85	20294	11	1638833	HOXC10	chr12	54376945	54380945	0	0	0	0	0	0
COSN13402125	chr12	52738112	52738112	KRT85	20294	11	1639191	HOXC-AS3	chr12	54377303	54381303	0	0	0	0	0	0
COSN13402125	chr12	52738112	52738112	KRT85	20294	11	1779742	LOC400043	chr12	54517854	54521854	0	0	1	0	0	0
COSN13402125	chr12	52738112	52738112	KRT85	20294	11	1990887	MIR148B	chr12	54728999	54732999	0	0	0	0	0	0
COSN13402125	chr12	52738112	52738112	KRT85	20294	11	2044977	ZNF385A	chr12	54783089	54787089	0	0	0	0	0	0
COSN13738451	chr17	61627967	61627967	DCAF7	172	12	5593283	CUEDC1	chr17	56030684	56034684	0	0	0	0	0	0
COSN13738451	chr17	61627967	61627967	DCAF7	172	12	5223157	BZRAP1-AS1	chr17	56400810	56404810	0	0	0	0	0	0
COSN13738451	chr17	61627967	61627967	DCAF7	172	12	5219815	BZRAP1	chr17	56404152	56408152	0	0	1	0	0	0
COSN13738451	chr17	61627967	61627967	DCAF7	172	12	5196368	SUPT4H1	chr17	56427599	56431599	0	0	0	0	0	0
COSN13738451	chr17	61627967	61627967	DCAF7	172	12	5030716	MTMR4	chr17	56593251	56597251	0	0	0	0	0	0
COSN13738451	chr17	61627967	61627967	DCAF7	172	12	5028770	SEPT4-AS1	chr17	56595197	56599197	0	0	0	0	0	0
COSN13738451	chr17	61627967	61627967	DCAF7	172	12	5020559	SEPT4	chr17	56603408	56607408	0	1	0	0	0	0
COSN13738451	chr17	61627967	61627967	DCAF7	172	12	5019139	SEPT4	chr17	56604828	56608828	0	1	0	0	0	0
COSN13738451	chr17	61627967	61627967	DCAF7	172	12	5007788	SEPT4	chr17	56616179	56620179	0	1	0	0	0	0
COSN13738451	chr17	61627967	61627967	DCAF7	172	12	4792738	PPM1E	chr17	56831229	56835229	0	0	0	1	0	0
COSN13738451	chr17	61627967	61627967	DCAF7	172	12	4410734	MIR454	chr17	57213233	57217233	0	0	0	0	0	0
COSN13738451	chr17	61627967	61627967	DCAF7	172	12	4397385	MIR301A	chr17	57226582	57230582	0	0	0	0	0	0
COSN13738451	chr17	61627967	61627967	DCAF7	172	12	4338597	SMG8	chr17	57285370	57289370	0	0	0	0	0	0
COSN13738451	chr17	61627967	61627967	DCAF7	172	12	4216915	YPEL2	chr17	57407052	57411052	0	0	0	0	0	0
COSN13736367	chr17	58423017	58423017	USP32	46569	12	3458743	MTVR2	chr17	54960274	54964274	0	0	0	0	0	0
COSN13736367	chr17	58423017	58423017	USP32	46569	12	3129404	ACE	chr17	61552421	61556421	0	0	0	0	0	0
COSN13736367	chr17	58423017	58423017	USP32	46569	12	3534285	GH2	chr17	61957302	61961302	0	0	0	0	0	0
COSN13736367	chr17	58423017	58423017	USP32	46569	12	3625261	SCN4A	chr17	62048278	62052278	0	0	0	0	0	0
COSN13736367	chr17	58423017	58423017	USP32	46569	12	3672977	ICAM2	chr17	62095994	62099994	0	0	0	0	0	0
COSN13736367	chr17	58423017	58423017	USP32	46569	12	3782485	ERN1	chr17	62205502	62209502	0	0	0	0	0	0
COSN13736367	chr17	58423017	58423017	USP32	46569	12	3883099	TEX2	chr17	62306116	62310116	0	0	0	0	0	0
COSN13736367	chr17	58423017	58423017	USP32	46569	12	3915666	TEX2	chr17	62338683	62342683	0	0	0	0	0	0
COSN13736367	chr17	58423017	58423017	USP32	46569	12	3982066	PECAM1	chr17	62405083	62409083	0	1	1	0	0	0
COSN13736367	chr17	58423017	58423017	USP32	46569	12	3982066	PECAM1	chr17	62405083	62409083	0	1	1	0	0	0
COSN13736367	chr17	58423017	58423017	USP32	46569	12	4036551	MILR1	chr17	62459568	62463568	0	0	0	0	0	0
COSN13736367	chr17	58423017	58423017	USP32	46569	12	4233369	SMURF2	chr17	62656386	62660386	0	0	0	0	0	0
COSN13736367	chr17	58423017	58423017	USP32	46569	12	4546686	AMZ2P1	chr17	62969703	62973703	0	0	0	0	0	0
COSN13736367	chr17	58423017	58423017	USP32	46569	12	4671912	LOC100507002	chr17	63094929	63098929	0	0	0	0	0	0
COSN13736367	chr17	58423017	58423017	USP32	46569	12	4708438	RGS9	chr17	63131455	63135455	0	0	0	0	0	0
COSN13734721	chr17	56636802	56636802	C17orf47	15069	12	4065959	MRC2	chr17	60702761	60706761	0	0	0	0	0	0
COSN13734721	chr17	56636802	56636802	C17orf47	15069	12	4245212	MARCH10	chr17	60882014	60886014	0	0	0	0	0	0
COSN13734721	chr17	56636802	56636802	C17orf47	15069	12	4246940	MARCH10	chr17	60883742	60887742	0	0	0	0	0	0
COSN13734721	chr17	56636802	56636802	C17orf47	15069	12	4884743	CYB561	chr17	61521545	61525545	0	0	0	1	0	0
COSN13734721	chr17	56636802	56636802	C17orf47	15069	12	4884920	CYB561	chr17	61521722	61525722	0	0	0	1	0	0
COSN13734721	chr17	56636802	56636802	C17orf47	15069	12	5039428	TACO1	chr17	61676230	61680230	0	0	0	1	0	0
COSN13453450	chr1	109734137	109734137	KIAA1324	4967	12	717095	CSF1	chr1	110451232	110455232	0	0	1	0	0	0
COSN13453450	chr1	109734137	109734137	KIAA1324	4967	12	841085	STRIP1	chr1	110575222	110579222	0	0	0	0	0	0
COSN13402125	chr12	52738112	52738112	KRT85	20294	12	1662777	HOXC8	chr12	54400889	54404889	0	0	0	0	0	0
COSN13738451	chr17	61627967	61627967	DCAF7	172	13	5465402	LOC101927666	chr17	56158565	56162565	0	0	0	0	0	0
COSN13738451	chr17	61627967	61627967	DCAF7	172	13	5465188	DYNLL2	chr17	56158779	56162779	0	0	0	1	0	0
COSN13738451	chr17	61627967	61627967	DCAF7	172	13	5355879	EPX	chr17	56268088	56272088	0	0	0	0	0	0
COSN13738451	chr17	61627967	61627967	DCAF7	172	13	5329301	MKS1	chr17	56294666	56298666	0	0	0	0	0	0
COSN13738451	chr17	61627967	61627967	DCAF7	172	13	5329001	MKS1	chr17	56294966	56298966	0	0	0	0	0	0
COSN13738451	chr17	61627967	61627967	DCAF7	172	13	5219815	BZRAP1	chr17	56404152	56408152	0	0	1	0	0	0
COSN13738451	chr17	61627967	61627967	DCAF7	172	13	5219669	BZRAP1-AS1	chr17	56404298	56408298	0	0	0	0	0	0
COSN13738451	chr17	61627967	61627967	DCAF7	172	13	5219002	BZRAP1-AS1	chr17	56404965	56408965	0	0	0	0	0	0
COSN13738451	chr17	61627967	61627967	DCAF7	172	13	5217288	MIR142	chr17	56406679	56410679	0	0	0	0	0	0
COSN13738451	chr17	61627967	61627967	DCAF7	172	13	5212584	MIR4736	chr17	56411383	56415383	0	0	0	0	0	0
COSN13738451	chr17	61627967	61627967	DCAF7	172	13	5211405	BZRAP1-AS1	chr17	56412562	56416562	0	0	0	0	0	0
COSN13738451	chr17	61627967	61627967	DCAF7	172	13	5145885	RNF43	chr17	56478082	56482082	0	0	0	0	0	1
COSN13738451	chr17	61627967	61627967	DCAF7	172	13	5131024	RNF43	chr17	56492943	56496943	0	0	0	0	0	1
COSN13738451	chr17	61627967	61627967	DCAF7	172	13	5060205	HSF5	chr17	56563762	56567762	0	0	0	0	0	0
COSN13738451	chr17	61627967	61627967	DCAF7	172	13	5028770	SEPT4-AS1	chr17	56595197	56599197	0	0	0	0	0	0
COSN13738451	chr17	61627967	61627967	DCAF7	172	13	4182524	MIR4729	chr17	57441443	57445443	0	0	0	0	0	0
COSN13736367	chr17	58423017	58423017	USP32	46569	13	3452301	MIR3614	chr17	54966716	54970716	0	0	0	0	0	0
COSN13736367	chr17	58423017	58423017	USP32	46569	13	4490581	LRRC37A3	chr17	62913598	62917598	0	0	0	0	0	0
COSN13734721	chr17	56636802	56636802	C17orf47	15069	13	4245212	MARCH10	chr17	60882014	60886014	0	0	0	0	0	0
COSN13734721	chr17	56636802	56636802	C17orf47	15069	13	4246940	MARCH10	chr17	60883742	60887742	0	0	0	0	0	0
COSN13734721	chr17	56636802	56636802	C17orf47	15069	13	4923375	ACE	chr17	61560177	61564177	0	0	0	0	0	0
COSN13734721	chr17	56636802	56636802	C17orf47	15069	13	4961892	KCNH6	chr17	61598694	61602694	0	0	0	0	0	0
COSN13734721	chr17	56636802	56636802	C17orf47	15069	13	4988993	DCAF7	chr17	61625795	61629795	0	0	0	1	0	0
COSN13734721	chr17	56636802	56636802	C17orf47	15069	13	5060998	MAP3K3	chr17	61697800	61701800	0	0	0	0	0	0
COSN13734721	chr17	56636802	56636802	C17orf47	15069	13	5180528	STRADA	chr17	61817330	61821330	0	0	0	0	0	0
COSN13734721	chr17	56636802	56636802	C17orf47	15069	13	5212286	CCDC47	chr17	61849088	61853088	0	0	0	1	0	0
COSN13734721	chr17	56636802	56636802	C17orf47	15069	13	5212746	DDX42	chr17	61849548	61853548	1	0	0	0	0	0
COSN13734721	chr17	56636802	56636802	C17orf47	15069	13	5265967	PSMC5	chr17	61902769	61906769	0	0	0	0	0	0
COSN13734721	chr17	56636802	56636802	C17orf47	15069	13	5266229	FTSJ3	chr17	61903031	61907031	0	0	0	1	0	0
COSN13734721	chr17	56636802	56636802	C17orf47	15069	13	5266241	PSMC5	chr17	61903043	61907043	0	0	0	0	0	0
COSN13734721	chr17	56636802	56636802	C17orf47	15069	13	5584527	SNHG25	chr17	62221329	62225329	0	0	0	0	0	0
COSN13734721	chr17	56636802	56636802	C17orf47	15069	13	5584635	SNORD104	chr17	62221437	62225437	0	0	0	0	0	0
COSN13734721	chr17	56636802	56636802	C17orf47	15069	13	5584896	SNORA76C	chr17	62221698	62225698	0	0	0	0	0	0
COSN13738451	chr17	61627967	61627967	DCAF7	172	14	5698534	MRPS23	chr17	55925433	55929433	0	0	0	1	0	0
COSN13738451	chr17	61627967	61627967	DCAF7	172	14	5645217	CUEDC1	chr17	55978750	55982750	0	0	0	0	0	0
COSN13738451	chr17	61627967	61627967	DCAF7	172	14	5560352	VEZF1	chr17	56063615	56067615	0	0	0	0	0	0
COSN13738451	chr17	61627967	61627967	DCAF7	172	14	5355879	EPX	chr17	56268088	56272088	0	0	0	0	0	0
COSN13736367	chr17	58423017	58423017	USP32	46569	14	3129404	ACE	chr17	61552421	61556421	0	0	0	0	0	0
COSN13734721	chr17	56636802	56636802	C17orf47	15069	14	4160055	MIR548W	chr17	60796857	60800857	0	0	0	0	0	0
COSN13734721	chr17	56636802	56636802	C17orf47	15069	14	4245212	MARCH10	chr17	60882014	60886014	0	0	0	0	0	0
COSN13734721	chr17	56636802	56636802	C17orf47	15069	14	4448095	TANC2	chr17	61084897	61088897	0	0	0	1	0	0
COSN13734721	chr17	56636802	56636802	C17orf47	15069	14	4879405	CYB561	chr17	61516207	61520207	0	0	0	1	0	0
COSN13734721	chr17	56636802	56636802	C17orf47	15069	14	5138717	LIMD2	chr17	61775519	61779519	0	0	0	0	0	0
COSN13734721	chr17	56636802	56636802	C17orf47	15069	14	5138895	LOC729683	chr17	61775697	61779697	0	0	0	0	0	0
COSN13734721	chr17	56636802	56636802	C17orf47	15069	14	5138895	LOC729683	chr17	61775697	61779697	0	0	0	0	0	0
COSN13734721	chr17	56636802	56636802	C17orf47	15069	14	5281549	SMARCD2	chr17	61918351	61922351	0	0	0	0	0	0
COSN13734721	chr17	56636802	56636802	C17orf47	15069	14	5295573	TCAM1P	chr17	61932375	61936375	0	0	0	0	0	0
COSN13734721	chr17	56636802	56636802	C17orf47	15069	14	5370902	CD79B	chr17	62007704	62011704	0	0	0	0	0	0
COSN13734721	chr17	56636802	56636802	C17orf47	15069	14	5436908	PRR29	chr17	62073710	62077710	0	0	0	0	0	0
COSN13734721	chr17	56636802	56636802	C17orf47	15069	14	5438457	PRR29-AS1	chr17	62075259	62079259	0	0	0	0	0	0
COSN13734721	chr17	56636802	56636802	C17orf47	15069	14	5445481	ICAM2	chr17	62082283	62086283	0	0	0	0	0	0
COSN13734721	chr17	56636802	56636802	C17orf47	15069	14	5445481	ICAM2	chr17	62082283	62086283	0	0	0	0	0	0
COSN13734721	chr17	56636802	56636802	C17orf47	15069	14	5854382	POLG2	chr17	62491184	62495184	0	0	0	0	0	0
COSN13734721	chr17	56636802	56636802	C17orf47	15069	14	5863682	DDX5	chr17	62500484	62504484	0	0	0	0	0	0
COSN13734721	chr17	56636802	56636802	C17orf47	15069	14	5864051	CEP95	chr17	62500853	62504853	0	0	0	0	0	0
COSN13734721	chr17	56636802	56636802	C17orf47	15069	14	6138074	MIR6080	chr17	62774876	62778876	0	0	0	0	0	0
COSN13734721	chr17	56636802	56636802	C17orf47	15069	14	6138820	LOC146880	chr17	62775622	62779622	0	0	0	0	0	0
COSN13734721	chr17	56636802	56636802	C17orf47	15069	14	6139315	LOC146880	chr17	62776117	62780117	0	0	0	0	0	0
COSN13734721	chr17	56636802	56636802	C17orf47	15069	14	6413090	GNA13	chr17	63049892	63053892	0	0	0	1	0	0
COSN13734721	chr17	56636802	56636802	C17orf47	15069	14	6414118	GNA13	chr17	63050920	63054920	0	0	0	1	0	0
COSN13453450	chr1	109734137	109734137	KIAA1324	4967	14	877185	ALX3	chr1	110611322	110615322	0	0	0	0	0	0
COSN13453450	chr1	109734137	109734137	KIAA1324	4967	14	877185	ALX3	chr1	110611322	110615322	0	0	0	0	0	0
COSN13453450	chr1	109734137	109734137	KIAA1324	4967	14	1145656	LOC440600	chr1	110879793	110883793	0	0	0	0	0	0
COSN13453450	chr1	109734137	109734137	KIAA1324	4967	14	1145807	RBM15	chr1	110879944	110883944	0	0	0	0	0	1
COSN13738451	chr17	61627967	61627967	DCAF7	172	15	5310181	LPO	chr17	56313786	56317786	0	0	0	0	0	0
COSN13738451	chr17	61627967	61627967	DCAF7	172	15	5016522	SEPT4	chr17	56607445	56611445	0	1	0	0	0	0
COSN13734721	chr17	56636802	56636802	C17orf47	15069	15	4915619	ACE	chr17	61552421	61556421	0	0	0	0	0	0
COSN13734721	chr17	56636802	56636802	C17orf47	15069	15	5320500	GH2	chr17	61957302	61961302	0	0	0	0	0	0
COSN13734721	chr17	56636802	56636802	C17orf47	15069	15	5411476	SCN4A	chr17	62048278	62052278	0	0	0	0	0	0
COSN13734721	chr17	56636802	56636802	C17orf47	15069	15	5459192	ICAM2	chr17	62095994	62099994	0	0	0	0	0	0
COSN13734721	chr17	56636802	56636802	C17orf47	15069	15	5568700	ERN1	chr17	62205502	62209502	0	0	0	0	0	0
COSN13734721	chr17	56636802	56636802	C17orf47	15069	15	5669314	TEX2	chr17	62306116	62310116	0	0	0	0	0	0
COSN13734721	chr17	56636802	56636802	C17orf47	15069	15	5701881	TEX2	chr17	62338683	62342683	0	0	0	0	0	0
COSN13734721	chr17	56636802	56636802	C17orf47	15069	15	5768281	PECAM1	chr17	62405083	62409083	0	1	1	0	0	0
COSN13734721	chr17	56636802	56636802	C17orf47	15069	15	5768281	PECAM1	chr17	62405083	62409083	0	1	1	0	0	0
COSN13734721	chr17	56636802	56636802	C17orf47	15069	15	5822766	MILR1	chr17	62459568	62463568	0	0	0	0	0	0
COSN13734721	chr17	56636802	56636802	C17orf47	15069	15	6019584	SMURF2	chr17	62656386	62660386	0	0	0	0	0	0
COSN13734721	chr17	56636802	56636802	C17orf47	15069	15	6332901	AMZ2P1	chr17	62969703	62973703	0	0	0	0	0	0
COSN13734721	chr17	56636802	56636802	C17orf47	15069	15	6458127	LOC100507002	chr17	63094929	63098929	0	0	0	0	0	0
COSN13734721	chr17	56636802	56636802	C17orf47	15069	15	6494653	RGS9	chr17	63131455	63135455	0	0	0	0	0	0
COSN13453450	chr1	109734137	109734137	KIAA1324	4967	15	1016472	KCNC4-AS1	chr1	110750609	110754609	0	0	0	0	0	0
COSN13453450	chr1	109734137	109734137	KIAA1324	4967	15	1017198	KCNC4	chr1	110751335	110755335	0	0	1	0	0	0
COSN13453450	chr1	109734137	109734137	KIAA1324	4967	15	1214293	LAMTOR5-AS1	chr1	110948430	110952430	0	0	0	0	0	0
COSN13453450	chr1	109734137	109734137	KIAA1324	4967	15	1214409	LAMTOR5	chr1	110948546	110952546	0	0	0	0	0	0
COSN13738451	chr17	61627967	61627967	DCAF7	172	16	6463415	AKAP1	chr17	55160552	55164552	0	0	0	0	0	0
COSN13738451	chr17	61627967	61627967	DCAF7	172	16	6462890	AKAP1	chr17	55161077	55165077	0	0	0	0	0	0
COSN13738451	chr17	61627967	61627967	DCAF7	172	16	6462833	AKAP1	chr17	55161134	55165134	0	0	0	0	0	0
COSN13734721	chr17	56636802	56636802	C17orf47	15069	16	6276796	LRRC37A3	chr17	62913598	62917598	0	0	0	0	0	0
COSN13453450	chr1	109734137	109734137	KIAA1324	4967	16	810432	AHCYL1	chr1	110544569	110548569	0	0	1	0	0	0
COSN13453450	chr1	109734137	109734137	KIAA1324	4967	16	1016472	KCNC4-AS1	chr1	110750609	110754609	0	0	0	0	0	0
COSN13453450	chr1	109734137	109734137	KIAA1324	4967	16	1197567	SLC16A4	chr1	110931704	110935704	0	0	1	0	0	0
COSN13738451	chr17	61627967	61627967	DCAF7	172	17	6634558	TRIM25	chr17	54989409	54993409	0	0	0	0	0	0
COSN13738451	chr17	61627967	61627967	DCAF7	172	17	6587556	COIL	chr17	55036411	55040411	0	0	0	0	0	0
COSN13738451	chr17	61627967	61627967	DCAF7	172	17	6503129	RNF126P1	chr17	55120838	55124838	0	0	0	0	0	0
COSN13738451	chr17	61627967	61627967	DCAF7	172	17	6292037	MSI2	chr17	55331930	55335930	0	0	0	0	0	0
COSN13738451	chr17	61627967	61627967	DCAF7	172	17	6291594	MSI2	chr17	55332373	55336373	0	0	0	0	0	0
COSN13734721	chr17	56636802	56636802	C17orf47	15069	17	4915619	ACE	chr17	61552421	61556421	0	0	0	0	0	0
COSN13738451	chr17	61627967	61627967	DCAF7	172	18	6714711	C17orf67	chr17	54909256	54913256	0	0	0	0	0	0
COSN13738451	chr17	61627967	61627967	DCAF7	172	18	6714508	DGKE	chr17	54909459	54913459	0	0	0	0	0	0
COSN13738451	chr17	61627967	61627967	DCAF7	172	18	6663693	MTVR2	chr17	54960274	54964274	0	0	0	0	0	0
COSN13738451	chr17	61627967	61627967	DCAF7	172	18	6570500	SCPEP1	chr17	55053467	55057467	0	0	0	0	0	0
COSN13738451	chr17	61627967	61627967	DCAF7	172	18	5541260	SRSF1	chr17	56082707	56086707	1	0	0	0	0	0
COSN13738451	chr17	61627967	61627967	DCAF7	172	19	6663693	MTVR2	chr17	54960274	54964274	0	0	0	0	0	0
COSN13738451	chr17	61627967	61627967	DCAF7	172	20	6657251	MIR3614	chr17	54966716	54970716	0	0	0	0	0	0
